# Supplementary material for: Mendelian Randomization Study With Clinical Follow‐Up Links Metabolites to Risk and Severity of Pulmonary Arterial Hypertension
Source: J Am Heart Assoc. 2024 Mar 8;13(6):e032256. doi: 10.1161/JAHA.123.032256 (PMC11010003; doi:10.1161/JAHA.123.032256)
Supplement: Supplementary file 1 — Tables S1–S3 Figures S1–S2 [file JAH3-13-e032256-s001.zip]

Archive with 4 entries (4 files):
- jah39044-sup-0001-Supinfo.pdf
- jah39044-sup-0002-TableS1.xlsx
- jah39044-sup-0003-TableS2.xlsx
- jah39044-sup-0004-TableS3.xlsx
