# Supplementary material for: Mendelian Randomization Study With Clinical Follow‐Up Links Metabolites to Risk and Severity of Pulmonary Arterial Hypertension
Source: J Am Heart Assoc. 2024 Mar 8;13(6):e032256. doi: 10.1161/JAHA.123.032256 (PMC11010003; doi:10.1161/JAHA.123.032256)
Supplement: Supplementary file 1 — Tables S1–S3 Figures S1–S2 [file JAH3-13-e032256-s001.zip › jah39044-sup-0002-TableS1.xlsx]

## Sheet: Data Dictionary
Column	Description
IEU	IEU OpenGWAS project ID
Name	Measured metabolite
N	Number of instrumental SNPs
p-value threshold	p-value threshold used to select instrumental SNPs
OR	Odds Ratio for association between metabolite and PAH risk
IVW p-value	P-value for inverse variance weighted (IVW) estimate for association between metabolite and PAH risk
IVW Beta	Beta for inverse variance weighted (IVW) estimate for association between metabolite and PAH risk
IVW SE	Standard error for inverse variance weighted (IVW) estimate for association between metabolite and PAH risk
Median P-value	P-value for weighted median estimate for association between metabolite and PAH risk
Median Beta	Beta for weighted median estimate for association between metabolite and PAH risk
Median SE	Standard error for weighted median estimate for association between metabolite and PAH risk
MR Egger p-value	P-value for MR Egger estimate for association between metabolite and PAH risk
MR Egger Beta	Beta for MR Egger estimate for association between metabolite and PAH risk
MR Egger SE	Standard error for MR Egger estimate for association between metabolite and PAH risk
Mode p-value	P-value for weighted mode estimate for association between metabolite and PAH risk
Mode Beta	Beta for weighted mode estimate for association between metabolite and PAH risk
Mode SE	Standard error for weighted mode estimate for association between metabolite and PAH risk
Q	P-value for Cochran's Q-test p-value for SNP heterogeneity
Egger intercept p-value	P-value for MR Egger intercept test for directional horizontal pleiotropy
I2	I2 statistic to measure the heterogeneity between variant-specific causal estimates
LOO	Results of a leave one out (LOO) analysis to indicate whether an identified association is robust to removal of individual SNPs. No value is provided where the IVW p-value did not achieve nominal significance.
Mean F statistic	Mean F-statistic caculated for instrumental SNPs used to judge instrument strength
Radial MR outlier SNPs	Number of outlier SNPs identified by radial MR and removed

## Sheet: Table S1
IEU	Name	N	p-value threshold	OR	IVW p-value	IVW Beta	IVW SE	Median P-value	Median Beta	Median SE	MR Egger p-value	MR Egger Beta	MR Egger SE	Mode p-value	Mode Beta	Mode SE	Q	Egger intercept p-value	I2	LOO	Mean F statistic	Radial MR outlier SNPs
met-a-514	X-11441	8	5e-06	17.2844	3.42e-14	2.8498	0.375899	0.0142205	2.76791	1.129	0.142271	2.73321	1.61868	0.0558313	2.73977	1.19656	0.996603	0.927004	0.988687	All significant	84.6971
met-a-635	X-12627	6	5e-06	712.863	5.31e-11	6.56929	1.00111	0.0284924	6.30565	2.87871	0.845426	1.92456	9.25487	0.117904	6.1162	3.24227	0.962346	0.632311	0.968854	All significant	22.3092	1
met-a-611	X-12443	6	5e-06	6.46972	1.4e-10	1.86713	0.291012	0.186835	1.66078	1.25817	0.64251	1.05344	2.10154	0.278287	1.61738	1.33017	0.994281	0.683746	0.960828	All significant	21.8412	1
met-a-378	Acetylphosphate	11	5e-06	1.06e-07	2.46e-06	-16.0567	3.40777	0.0437696	-13.7089	6.79907	0.983902	-0.511269	24.6452	0.443212	-9.08793	11.3833	0.931726	0.534894	0.962549	All significant	25.0719
met-a-464	Serine	17	5e-06	0.00118666	6.43e-06	-6.73661	1.49318	0.127925	-5.50028	3.61305	0.687274	-2.68108	6.53194	0.362071	-4.22667	4.5049	0.996531	0.505167	0.969996	All significant	35.1912
met-c-851	Average number of double bonds in a fatty acid chain	6	5e-07	0.518306	2.83e-05	-0.65719	0.156985	0.108563	-0.647282	0.40337	0.490719	-0.543744	0.717453	0.19547	-0.641435	0.429417	0.976798	0.859512	0.992391	Not robust	122.571
met-a-543	X-11793--oxidized bilirubin*	9	5e-06	26.9362	5.38e-05	3.29347	0.815501	0.0151714	3.14836	1.29655	0.147832	3.24506	1.9949	0.0371345	3.16352	1.2671	0.862565	0.977012	0.987323	All significant	77.5549
met-a-515	X-11442	8	5e-06	12.6437	0.000240446	2.53716	0.690906	0.0173737	2.77974	1.16859	0.165863	2.68616	1.70331	0.0686381	2.77481	1.29075	0.890328	0.914369	0.987543	Not robust	87.3149
met-a-538	Homostachydrine*	42	5e-05	2.97777	0.000279616	1.09117	0.30031	0.0324636	1.27886	0.597971	0.00270729	1.38087	0.431823	0.00657451	1.26487	0.441722	0.817146	0.291977	0.944588	All significant	18.2289	2
met-c-845	Ratio of bisallylic groups to total fatty acids	6	5e-08	0.558993	0.000549302	-0.581619	0.168317	0.129996	-0.530815	0.350577	0.602714	-0.329504	0.583958	0.22452	-0.50924	0.367549	0.933764	0.629039	0.994795	Not robust	172.02
met-a-565	X-12029	25	5e-06	7937.34	0.000621543	8.97933	2.62397	0.0705494	7.60358	4.20466	0.331079	9.58693	9.65526	0.507733	3.91902	5.82815	0.789078	0.947774	0.957075	All significant	22.3602	1
met-a-553	X-11850	36	5e-05	2.58767	0.000700062	0.950759	0.280497	0.103166	0.837194	0.513712	0.234007	0.738909	0.609846	0.0241239	1.93445	0.820581	0.911263	0.679733	0.945958	All significant	18.0015	4
met-a-609	X-12441--12-hydroxyeicosatetraenoate (12-HETE)	6	5e-06	0.325885	0.000889271	-1.12121	0.337369	0.175714	-1.27036	0.938178	0.692225	-0.874415	2.05402	0.278192	-1.35594	1.11491	0.963861	0.903327	0.831764	Not robust	36.3674
met-a-569	X-12056	9	5e-06	18.9943	0.00106421	2.94414	0.89953	0.0190287	3.28704	1.40174	0.104171	3.46948	1.85855	0.0682235	4.00731	1.90218	0.608276	0.746217	0.958869	All significant	23.0252	1
met-a-491	Bilirubin (E,E)*	7	5e-06	7.91655	0.00134186	2.06895	0.645162	0.0197456	2.18873	0.938907	0.121221	2.88853	1.54898	0.0524957	2.42451	1.00556	0.755173	0.55361	0.98559	Not robust	80.8208	1
met-a-423	1-palmitoylglycerol (1-monopalmitin)	7	5e-06	30840.5	0.00161666	10.3366	3.27846	0.0360467	10.6672	5.08833	0.794934	-7.12586	25.9924	0.137713	10.8577	6.34164	0.647557	0.526959	0.962022	All significant	23.1809
met-a-382	N1-methyladenosine	20	5e-05	2.04e-06	0.00164136	-13.1041	4.16207	0.0587887	-12.0585	6.38094	0.884154	-1.68485	11.4005	0.220086	-10.6082	8.36549	0.594497	0.291742	0.941922	All significant	19.7556	1
met-a-447	Hyodeoxycholate	10	5e-06	0.250144	0.00175603	-1.38572	0.44291	0.12872	-1.57905	1.03941	0.401767	-1.21646	1.3739	0.207975	-1.56303	1.15221	0.966609	0.8851	0.959411	All significant	24.3236
met-a-317	Linoleate (18:2n6)	8	5e-06	2659.86	0.00224919	7.88603	2.58119	0.0955765	8.29339	4.97597	0.681763	7.0364	16.339	0.425743	5.83978	6.90623	0.879931	0.959029	0.952456	All significant	23.9112	1
met-a-450	Bilirubin (Z,Z)	6	5e-06	4.71861	0.00258964	1.55151	0.514997	0.0143455	1.81571	0.741563	0.119839	2.41262	1.22319	0.0530873	1.86355	0.739111	0.690255	0.450638	0.99163	Not robust	132.269
met-a-568	X-12040	8	5e-06	0.476346	0.00275517	-0.74161	0.247715	0.0300096	-0.814669	0.37543	0.2598	-0.871455	0.700373	0.109469	-0.723746	0.394851	0.656599	0.845089	0.944711	Not robust	23.4545	1
met-c-847	Average number of methylene groups per double bond	9	5e-07	2.02403	0.00371413	0.705089	0.243011	0.139184	0.583518	0.394579	0.858511	0.120128	0.649512	0.212903	0.552379	0.408121	0.856807	0.323842	0.985107	All significant	105.528
met-a-701	X-13671	10	5e-06	277.809	0.00401744	5.62693	1.95598	0.160915	6.01439	4.28986	0.936485	-1.30578	15.8797	0.128947	10.6144	6.35006	0.961856	0.666968	0.951085	All significant	25.5205
met-a-729	X-14626	10	5e-06	116.639	0.00432996	4.75909	1.66806	0.0399677	5.08816	2.4771	0.167479	5.68958	3.74794	0.0670939	5.10954	2.45466	0.672282	0.779117	0.978619	Not robust	42.0859
met-c-848	Average number of methylene groups in a fatty acid chain	7	5e-07	1.92965	0.00481032	0.657337	0.233142	0.118197	0.772625	0.494516	0.13357	1.57737	0.881513	0.183905	0.78258	0.5212	0.947959	0.28138	0.98508	Not robust	92.0949
met-a-456	Pyroglutamylglycine	36	5e-05	0.300308	0.00535157	-1.20295	0.431927	0.266307	-0.846868	0.761841	0.596633	-0.570551	1.06791	0.634237	0.634283	1.32152	0.767634	0.512404	0.945654	Not robust	18.119	2
met-a-559	1-palmitoleoylglycerophosphocholine*	6	5e-06	157.809	0.00617497	5.06139	1.84834	0.341731	4.1839	4.40062	0.928932	-1.90264	20.0416	0.535184	4.07005	6.11559	0.939664	0.741538	0.936643	All significant	21.8885	2
met-a-390	X-04494	7	5e-06	27636.4	0.00619741	10.2269	3.73633	0.0359574	10.506	5.00902	0.330795	12.3152	11.4378	0.178663	10.6479	6.99279	0.420042	0.852756	0.961047	All significant	22.1211	1
met-a-716	X-14057	46	5e-05	6.14989	0.00772655	1.81643	0.681898	0.181831	1.62055	1.21377	0.42358	1.56249	1.93437	0.342896	1.54764	1.61453	0.906786	0.886131	0.946483	All significant	18.6912	3
met-a-454	X-10810	10	5e-06	40.2075	0.00935719	3.69405	1.42149	0.115724	3.17152	2.01625	0.601878	1.14695	2.11196	0.15043	2.74298	1.74504	0.552509	0.119424	0.959291	All significant	23.8719	2
met-a-439	X-09706	10	5e-06	0.000765798	0.010053	-7.17459	2.78733	0.15511	-5.74533	4.04113	0.60137	5.3058	9.75606	0.472707	-4.27456	5.70343	0.583728	0.214961	0.948625	All significant	23.0586
met-a-309	Creatinine	14	5e-06	3.07e-05	0.0100593	-10.3922	4.03772	0.147201	-10.2401	7.06459	0.510674	-8.32122	12.2744	0.419431	-8.05304	9.65781	0.875266	0.854611	0.961493	All significant	24.535
met-a-303	Glutamine	7	5e-06	4.05e-06	0.0101073	-12.417	4.82752	0.0696181	-12.5122	6.89613	0.104803	-16.9025	8.54389	0.0910976	-15.1468	7.53404	0.471944	0.542766	0.972666	Not robust	31.3646
met-c-867	Total cholesterol in IDL	23	5e-08	1.83018	0.0107651	0.604416	0.237004	0.81931	0.0903466	0.395507	0.361361	0.406707	0.435854	0.802399	-0.12206	0.481907	0.682703	0.578549	0.988793	Not robust	85.8454
met-c-868	Free cholesterol in IDL	21	5e-08	1.79791	0.0112609	0.586625	0.231456	0.949016	0.0256562	0.401236	0.256457	0.520245	0.444642	0.909413	-0.0602262	0.522669	0.774339	0.853896	0.989501	Not robust	93.584
met-c-933	Serum total cholesterol	23	5e-08	2.0395	0.0113227	0.712707	0.281416	0.368924	0.386165	0.429793	0.301656	0.536784	0.506907	0.902067	-0.0893645	0.717914	0.591074	0.673306	0.983819	Not robust	69.3156
met-a-349	Heptanoate (7:0)	17	5e-06	1168.12	0.0118131	7.06315	2.80542	0.352758	4.11809	4.43162	0.499321	5.29853	7.65342	0.544301	3.23356	5.21952	0.619898	0.805157	0.959858	All significant	23.4667	3
met-c-917	Other polyunsaturated fatty acids than 18:2	11	5e-08	0.720701	0.0118652	-0.327531	0.130173	0.177454	-0.419398	0.31098	0.29619	-0.503388	0.453918	0.214878	-0.419228	0.31657	0.993318	0.640938	0.991506	Not robust	135.032
met-a-677	Phenylacetylglutamine	11	5e-06	0.113326	0.012986	-2.17749	0.87655	0.123369	-2.40292	1.55954	0.309735	-1.99973	1.85771	0.199745	-2.29987	1.67504	0.856396	0.90394	0.956725	Not robust	23.9555
met-a-584	X-12100--hydroxytryptophan*	9	5e-07	0.000641763	0.0132375	-7.35129	2.96744	0.224942	-6.56143	5.40707	0.499241	-15.5405	21.8128	0.532749	-5.16907	7.92934	0.860285	0.713339	0.968083	All significant	29.8181	1
met-a-305	Histidine	20	5e-05	8401.52	0.0157373	9.03617	3.74176	0.0126687	14.5588	5.84001	0.132136	12.3833	7.85092	0.100464	15.965	9.24655	0.671009	0.623052	0.954181	Not robust	21	3
met-a-647	X-12729	10	5e-06	5.10527	0.0160453	1.63027	0.677057	0.376512	0.754787	0.853502	0.558803	0.738933	1.21142	0.692282	0.437101	1.06938	0.241207	0.398418	0.951023	Not robust	24.2276	1
met-a-697	2-methylbutyroylcarnitine	13	5e-06	305.647	0.016442	5.72243	2.38539	0.1806	5.19235	3.87805	0.223699	12.9612	10.0518	0.425194	4.90502	5.94187	0.780756	0.467609	0.949138	Not robust	23.4688	2
met-a-740	Taurolithocholate 3-sulfate	38	5e-05	0.329139	0.0171491	-1.11128	0.466238	0.108805	-1.30698	0.815035	0.226994	-1.13129	0.920397	0.097626	-1.59769	0.940114	0.782016	0.979174	0.943624	All significant	18.3639	1
met-a-524	X-11491	8	5e-06	0.252181	0.0172848	-1.37761	0.578683	0.195806	-1.89142	1.46214	0.414469	-1.89615	2.16332	0.230474	-2.09944	1.59853	0.970081	0.787308	0.963681	Not robust	25.2716	1
met-c-905	Cholesterol esters in medium LDL	24	5e-08	1.77042	0.0179984	0.571214	0.241462	0.808283	0.094973	0.391413	0.264289	0.485963	0.424217	0.969935	-0.0192642	0.505595	0.637062	0.802306	0.988148	Not robust	81.1681
met-a-571	Gamma-tocopherol	7	5e-06	101.117	0.0181791	4.61628	1.95443	0.149135	3.87063	2.6831	0.963978	0.457905	9.64674	0.997491	0.0152637	4.65642	0.447616	0.677181	0.919361	Not robust	22.6999
met-a-526	HWESASXX*	6	5e-06	0.0366013	0.0193125	-3.30767	1.41387	0.360227	-1.87851	2.05317	0.43874	-6.46253	7.52277	0.48227	-1.79822	2.37028	0.611955	0.68926	0.968745	Not robust	29.2771
met-c-925	Total lipids in small LDL	22	5e-08	1.95619	0.0194164	0.670998	0.287065	0.491385	0.298114	0.433237	0.352543	0.484348	0.508856	0.921705	0.0571026	0.57404	0.408472	0.658683	0.986534	Not robust	74.5796
met-a-634	1-arachidonoylglycerophosphoinositol*	12	5e-06	0.011777	0.0194556	-4.4416	1.90081	0.0726366	-6.00365	3.34445	0.366742	-8.29044	8.76934	0.0957231	-7.16756	3.9338	0.833033	0.657257	0.958863	Not robust	34.163	1
met-c-844	Ratio of bisallylic groups to double bonds	10	5e-07	0.634159	0.0201801	-0.455456	0.196065	0.222667	-0.408743	0.335181	0.401794	-0.453146	0.511826	0.280368	-0.389662	0.339277	0.904787	0.995759	0.99236	Not robust	126.723
met-c-881	Cholesterol esters in large VLDL	25	5e-08	1.72239	0.0204608	0.543711	0.234582	0.768091	0.110096	0.373368	0.213201	0.520073	0.406211	0.982032	-0.0110565	0.485847	0.657614	0.941392	0.988273	Not robust	82.2548
met-a-420	2-hydroxybutyrate (AHB)	9	5e-06	141.885	0.0205233	4.95502	2.13888	0.294517	3.88233	3.70359	0.591529	3.09718	5.5092	0.683467	1.87918	4.44296	0.71719	0.713135	0.961348	Not robust	24.9257
met-c-880	Total cholesterol in large LDL	25	5e-08	1.71787	0.020965	0.541086	0.234377	0.901961	0.0452242	0.367125	0.231817	0.495586	0.403528	0.912904	-0.0555342	0.502409	0.670807	0.885921	0.98832	Not robust	85.0289
met-a-401	Gamma-glutamylleucine	17	5e-06	178.027	0.0221442	5.18193	2.26494	0.15422	5.83493	4.09532	0.674182	2.62769	6.12839	0.271334	6.31558	5.54321	0.911009	0.639201	0.958785	Not robust	23.2908
met-a-501	Pyroglutamine*	11	5e-06	27.6208	0.0223888	3.31857	1.45315	0.22652	2.52286	2.08609	0.81024	-0.950278	3.84292	0.500287	1.77142	2.53302	0.456973	0.260096	0.977367	Not robust	41.4142
met-a-327	Methionine	12	5e-06	1.89047e+06	0.0227234	14.4523	6.34416	0.0874556	14.0396	8.21523	0.291289	23.6226	21.2029	0.358854	10.9168	11.4005	0.299909	0.658822	0.957163	Not robust	22.5169	1
met-c-895	Total cholesterol in LDL	25	5e-08	1.69731	0.0229175	0.529047	0.232568	0.916834	0.0387504	0.371093	0.259099	0.46249	0.39969	0.997372	0.00160666	0.48273	0.669505	0.83211	0.98857	Not robust	85.9667
met-c-907	Concentration of medium LDL particles	23	5e-08	1.76714	0.0233099	0.56936	0.251006	0.748326	0.125379	0.390776	0.19901	0.581502	0.438464	0.977994	-0.0141611	0.507575	0.589015	0.972668	0.98798	Not robust	80.6196
met-c-869	Total lipids in IDL	24	5e-08	1.74469	0.0235708	0.556576	0.245832	0.803825	0.0928099	0.373631	0.325791	0.452185	0.449905	0.948912	-0.0355208	0.548363	0.585837	0.779754	0.988225	Not robust	82.6078
met-a-752	Phenylalanylphenylalanine	24	5e-05	0.07531	0.0238858	-2.58614	1.14484	0.407502	-1.71451	2.06992	0.640181	-1.49539	3.15494	0.888953	-0.4401	3.11719	0.85464	0.704716	0.947482	Not robust	18.426
met-c-858	Free cholesterol	15	5e-08	1.81228	0.0245809	0.594587	0.264505	0.27722	0.446473	0.410895	0.0472701	1.2861	0.586986	0.776503	0.190772	0.659156	0.687868	0.194329	0.98732	Not robust	73.8732
met-c-906	Total lipids in medium LDL	23	5e-08	1.74725	0.0251585	0.558044	0.249242	0.820624	0.0848087	0.37403	0.210808	0.555718	0.430526	0.995024	0.00320562	0.508251	0.582414	0.994639	0.98824	Not robust	82.3379
met-a-519	X-11469	8	5e-06	0.112116	0.0255326	-2.18822	0.979837	0.400759	-1.38186	1.64455	0.498704	5.36924	7.45915	0.588563	-1.3001	2.2938	0.668325	0.344543	0.972457	Not robust	31.8916
met-c-871	Phospholipids in IDL	24	5e-08	1.72262	0.0256046	0.543846	0.243642	0.91484	0.0420297	0.393037	0.227952	0.55614	0.448412	0.90554	-0.0653978	0.545068	0.662575	0.973274	0.987485	Not robust	82.4257
met-c-883	Total lipids in large LDL	26	5e-08	1.66677	0.0257555	0.510885	0.229109	0.90116	0.0436437	0.351411	0.163043	0.578224	0.4018	0.925836	-0.0442829	0.470953	0.680203	0.832846	0.988048	Not robust	81.3099
met-c-904	Total cholesterol in medium LDL	23	5e-08	1.72189	0.0263368	0.54342	0.24465	0.846172	0.0765538	0.394596	0.292775	0.446915	0.414149	0.960125	0.0253379	0.501047	0.622811	0.767164	0.988833	Not robust	86.3677
met-a-640	X-12696	13	5e-06	0.0473213	0.0264025	-3.05079	1.37408	0.328417	-2.78581	2.8505	0.983087	0.111671	5.14954	0.502344	-2.37128	3.42863	0.970634	0.509975	0.967301	Not robust	32.6395
met-a-334	Myristate (14:0)	12	5e-06	0.0149265	0.0279042	-4.20461	1.91238	0.160289	-4.56804	3.25336	0.153453	-6.5562	4.24432	0.216243	-4.63489	3.53272	0.783355	0.519709	0.959407	Not robust	22.8925
met-a-486	Phenol sulfate	9	5e-06	24.7381	0.028776	3.20835	1.46732	0.292012	2.4868	2.36002	0.11905	10.1112	5.69439	0.458369	2.00293	2.57097	0.683397	0.243577	0.946991	Not robust	22.2117
met-a-318	Allantoin	8	5e-06	34.0014	0.029235	3.5264	1.61739	0.206565	3.31328	2.6232	0.0487751	8.97144	3.63925	0.130095	6.05428	3.53057	0.70248	0.124541	0.941439	Not robust	23.4198	1
met-a-705	1-myristoylglycerophosphocholine	28	5e-05	8.89647	0.0297866	2.18565	1.00586	0.909027	0.189521	1.65859	0.849562	0.452675	2.36289	0.914117	-0.207639	1.90735	0.742711	0.412829	0.941514	Not robust	18.3536
met-a-417	Myo-inositol	7	5e-07	1019.68	0.0306841	6.92725	3.20536	0.0640275	10.9035	5.88747	0.166836	22.5519	13.9482	0.150657	13.0073	7.89758	0.8238	0.288389	0.974941	Not robust	34.469
met-c-924	Total cholesterol in small LDL	19	5e-08	1.83221	0.0322106	0.605523	0.282719	0.753384	0.133695	0.425534	0.258948	0.567771	0.486128	0.942358	0.042303	0.576947	0.506366	0.923926	0.988068	Not robust	84.5113
met-a-494	X-11299	6	5e-06	9.74985	0.0324618	2.27725	1.06479	0.242863	1.79814	1.53969	0.822092	-1.26136	5.25456	0.421376	1.87976	2.14715	0.523779	0.527795	0.962381	Not robust	22.1787
met-a-746	5alpha-androstan-3beta,17beta-diol disulfate	10	5e-06	4.06769	0.0331126	1.40308	0.6585	0.383317	0.788779	0.904771	0.917485	0.13508	1.26338	0.353137	0.887362	0.906348	0.572266	0.258042	0.972446	Not robust	42.5575
met-a-733	X-14745	6	5e-06	0.0640094	0.0331822	-2.74872	1.29056	0.467746	-2.53024	3.48446	0.534054	-23.8047	35.0276	0.773039	-1.39192	4.5717	0.961503	0.57894	0.956149	Not robust	23.4412
met-a-578	Erythronate*	6	5e-07	0.00496144	0.0343424	-5.30606	2.50756	0.213356	-8.19258	6.58361	0.539258	-21.6016	32.2167	0.357645	-8.5417	8.43404	0.954906	0.634994	0.975286	Not robust	33.9733
met-a-712	Dihomo-linolenate (20:3n3 or n6)	14	5e-06	86.264	0.034371	4.45741	2.10683	0.222591	4.0934	3.35616	0.394074	6.16179	6.97052	0.157654	7.77158	5.18307	0.719353	0.798489	0.967015	Not robust	29.1093
met-a-311	3-hydroxybutyrate (BHBA)	40	5e-05	0.395282	0.0345536	-0.928157	0.439145	0.399485	-0.629422	0.747053	0.737195	-0.272127	0.805018	0.932501	0.0775027	0.909155	0.823271	0.308387	0.946926	Not robust	18.4868	5
met-c-885	Phospholipids in large LDL	23	5e-08	1.70213	0.0345768	0.531883	0.251686	0.911209	0.0447864	0.401621	0.242729	0.519551	0.432225	0.991871	-0.00527082	0.511475	0.560349	0.971747	0.988073	Not robust	86.3759
met-a-694	X-13549	11	5e-06	4.84e-05	0.0352446	-9.93505	4.71853	0.0429423	-13.1729	6.50746	0.38439	-13.1389	14.3701	0.182755	-12.5538	8.76891	0.377568	0.817559	0.961036	Not robust	23.437
met-a-495	X-11315	16	5e-06	0.0541803	0.0355276	-2.91544	1.38679	0.142536	-3.5202	2.40055	0.0966803	-4.43338	2.48982	0.12638	-6.36752	3.93416	0.746612	0.436849	0.96483	Not robust	26.6993	1
met-a-469	Alanine	23	5e-06	0.00337953	0.03584	-5.69002	2.71116	0.114063	-6.48162	4.1018	0.350955	-9.0064	9.44104	0.265852	-6.97128	6.10603	0.599633	0.716097	0.956622	Not robust	25.0315
met-c-908	Phospholipids in medium LDL	19	5e-08	1.79122	0.036037	0.582895	0.278031	0.684997	0.167332	0.4125	0.226248	0.603713	0.480819	0.943292	0.0398893	0.553005	0.538069	0.957515	0.988218	Not robust	85.9606
met-a-641	X-12704	43	5e-05	0.446777	0.0361223	-0.805696	0.38448	0.122078	-1.02092	0.660313	0.706025	-0.515151	1.35623	0.289939	-1.0957	1.02232	0.950814	0.820477	0.945835	Not robust	18.0978	3
met-a-476	Butyrylcarnitine	7	5e-07	3.39647	0.037594	1.22274	0.588065	0.107207	1.48773	0.923554	0.173502	2.17336	1.36997	0.127297	1.60777	0.90885	0.807324	0.423006	0.995338	Not robust	213.565
met-a-511	X-11437	7	5e-06	0.36432	0.0380315	-1.00972	0.486728	0.281179	-0.942009	0.874112	0.3684	-0.971713	0.983243	0.340482	-0.8628	0.833458	0.821901	0.958187	0.955546	Not robust	23.5831
met-a-517	X-11445--5-alpha-pregnan-3beta,20alpha-disulfate	8	5e-06	0.15563	0.0389268	-1.86027	0.900875	0.152058	-1.77222	1.23733	0.698722	-1.47203	3.62436	0.316018	-1.75137	1.62192	0.556244	0.915003	0.646216	Not robust	26.2707	1
met-a-444	X-10510	15	5e-06	0.0163805	0.0395205	-4.11166	1.99719	0.176264	-4.61683	3.41394	0.338175	-5.74253	5.77484	0.194078	-5.19624	3.80939	0.818641	0.759775	0.97175	Not robust	33.0563	1
met-a-660	X-12786	50	5e-05	4.49818	0.0400276	1.50367	0.732262	0.938257	-0.0963385	1.24372	0.664508	-0.78184	1.7916	0.799124	-0.391905	1.53167	0.876402	0.156073	0.94785	Not robust	18.785	1
met-c-863	Glycoprotein acetyls	8	5e-08	1.90826	0.0405587	0.646193	0.315522	0.294449	0.67843	0.647103	0.471287	1.10659	1.43973	0.293025	0.953396	0.838647	0.932504	0.742201	0.984058	Not robust	59.6373
met-a-612	X-12450	15	5e-06	0.0108532	0.0427132	-4.5233	2.23207	0.873885	-0.540096	3.40269	0.664434	-3.52805	7.94836	0.742668	1.73612	5.18403	0.631925	0.897325	0.947718	Not robust	22.7358	1
met-a-431	Homocitrulline	42	5e-05	0.150391	0.0429337	-1.89451	0.935861	0.855709	-0.275502	1.51509	0.311301	2.24954	2.19366	0.601325	1.12889	2.14384	0.634077	0.0409902	0.948792	Not robust	19.6144	2
met-a-337	5-oxoproline	15	5e-06	0.00834511	0.0430513	-4.78608	2.36558	0.177255	-4.78834	3.54888	0.147976	-6.69086	4.34977	0.286177	-3.77043	3.40028	0.718649	0.584137	0.981809	Not robust	53.8984	1
met-a-718	P-cresol sulfate	6	5e-06	0.31052	0.0449277	-1.16951	0.5832	0.731776	-0.474382	1.38399	0.996627	0.00830374	1.84617	0.644973	-0.70913	1.44764	0.928328	0.467857	0.961175	Not robust	23.1276	2
met-a-613	X-12456	8	5e-06	15.7515	0.045238	2.75693	1.37679	0.0203744	3.9877	1.71929	0.607817	1.77028	3.27061	0.0686642	4.21271	1.95985	0.3705	0.746957	0.981337	Not robust	46.8974	4
met-a-555	X-11858	6	5e-06	0.483556	0.0462422	-0.726588	0.364538	0.493611	-0.527649	0.770767	0.488702	-0.895175	1.17531	0.642403	-0.431026	0.872956	0.867368	0.875843	0.965999	Not robust	25.9171
met-a-497	1-linoleoylglycerophosphoethanolamine*	7	5e-06	44.9574	0.0468398	3.80572	1.91459	0.249144	2.88915	2.50701	0.70927	2.28681	5.79235	0.181612	4.19763	2.7786	0.532796	0.789978	0.972517	Not robust	44.8132	1
met-a-471	2-aminobutyrate	10	5e-07	0.0118666	0.0474038	-4.43403	2.23639	0.457651	-3.74234	5.03869	0.905137	1.39146	11.3122	0.517711	-3.68983	5.48075	0.950462	0.600824	0.969919	Not robust	32.8621
met-c-843	Apolipoprotein B	20	5e-08	1.89442	0.0476381	0.63891	0.322587	0.865704	0.0787039	0.465378	0.470633	0.432759	0.587207	0.941754	-0.0461416	0.623217	0.335415	0.676371	0.985455	Not robust	71.6515
met-a-475	Indolepropionate	10	5e-06	18.14	0.0483798	2.89812	1.46813	0.222906	2.77275	2.27492	0.884167	0.682997	4.541	0.310244	2.54514	2.36703	0.650666	0.613765	0.967449	Not robust	28.4681
met-a-487	X-06126	10	5e-06	12.5914	0.0502045	2.53301	1.29353	0.313598	1.91312	1.8985	0.877847	1.08065	6.80989	0.30193	2.87554	2.62593	0.593043	0.832815	0.931973		22.0599
met-a-402	Eicosapentaenoate (EPA	6	5e-06	0.0117916	0.0510975	-4.44037	2.27634	0.0942706	-5.36216	3.20457	0.463811	-6.67989	8.25545	0.177485	-5.56001	3.54411	0.525179	0.789884	0.974997		33.9319	1
met-c-893	18:2, linoleic acid (LA)	15	5e-08	1.51286	0.051837	0.414003	0.212912	0.504416	0.294055	0.440493	0.906187	0.103816	0.863921	0.992939	0.00579331	0.643026	0.977978	0.70239	0.984534		61.2724	1
met-a-657	X-12771	9	5e-06	0.063274	0.0520763	-2.76028	1.42099	0.212977	-2.38807	1.91748	0.334145	-4.42254	4.264	0.242964	-2.73417	2.16888	0.393343	0.689532	0.960767		22.7357
met-a-570	X-12063	7	5e-07	4.37704	0.0523913	1.47637	0.761055	0.119321	1.46213	0.938688	0.463067	1.01886	1.28281	0.26797	1.27692	1.04601	0.43046	0.663231	0.993246		141.955	1
met-a-520	X-11470	7	5e-06	0.0171423	0.0537163	-4.06621	2.10781	0.135684	-4.68221	3.13809	0.0823597	-11.8886	5.48389	0.183985	-6.16145	4.10441	0.559212	0.17567	0.974698		28.4915
met-a-362	Betaine	6	5e-07	169.908	0.0550051	5.13525	2.67623	0.446173	3.32819	4.3688	0.732857	-3.81777	10.4293	0.462002	3.96492	4.9795	0.705059	0.414087	0.980325		46.5377
met-a-474	Gamma-glutamylvaline	8	5e-06	610.881	0.055683	6.4149	3.35243	0.275856	5.39065	4.94702	0.864244	3.12071	17.4881	0.445479	4.91764	6.08343	0.568796	0.853532	0.962794		23.8767
met-a-653	Stearoylcarnitine	29	5e-05	10.6562	0.0567142	2.36614	1.24174	0.0159473	4.39274	1.82262	0.630017	1.26056	2.58711	0.124689	3.90037	2.46416	0.37303	0.628673	0.947921		19.0946	2
met-a-685	X-13435	11	5e-06	0.0325178	0.0571382	-3.42597	1.80101	0.675891	-1.18167	2.82645	0.828494	-0.942611	4.22645	0.815808	-0.730816	3.05569	0.668445	0.517485	0.961383		39.9289
met-c-862	Glycoproteins	11	5e-08	0.768788	0.0574	-0.26294	0.138371	0.253884	-0.295749	0.25921	0.46565	-0.272962	0.358293	0.307224	-0.283562	0.263546	0.974046	0.970612	0.994954		231.169	1
met-a-739	Dimethylarginine (SDMA + ADMA)	20	5e-06	143.85	0.0582971	4.96877	2.62418	0.651207	2.20911	4.88649	0.581927	5.37202	9.58122	0.656464	2.72445	6.029	0.91479	0.964576	0.955255		22.9886	1
met-a-535	X-11552	8	5e-06	0.0191016	0.0603962	-3.95799	2.10768	0.442267	-2.16448	2.81697	0.551435	8.71043	13.8089	0.912274	0.445932	3.90429	0.249473	0.388969	0.955608		22.8151
met-a-531	X-11538	7	5e-06	9.17047	0.0625526	2.21599	1.18988	0.0389356	2.50257	1.21198	0.118122	4.0728	2.16068	0.0691324	2.50895	1.13521	0.230767	0.351306	0.98961		96.3307	2
met-c-926	Concentration of small LDL particles	17	5e-08	1.90871	0.0627055	0.64643	0.347305	0.467586	0.329912	0.454166	0.496879	0.434418	0.623879	0.744203	0.196447	0.591719	0.206639	0.684602	0.987402		81.0512
met-a-545	X-11799	38	5e-05	0.403372	0.0630524	-0.907897	0.488426	0.0131699	-1.86117	0.750731	0.0775165	-2.27679	1.25291	0.0215844	-2.18819	0.91206	0.448324	0.243666	0.954708		21.9121	5
met-a-316	Uridine	14	5e-06	0.000202904	0.0648872	-8.50278	4.60597	0.387261	-5.64808	6.53263	0.457977	-12.4904	16.2873	0.619324	-4.47575	8.79431	0.414765	0.802204	0.962565		28.0559	1
met-c-852	22:6, docosahexaenoic acid	6	5e-08	0.521176	0.0659661	-0.651668	0.354427	0.184982	-0.945853	0.713543	0.901662	0.318172	2.41791	0.241199	-1.32238	0.994861	0.865205	0.700739	0.672501		50.958
met-a-651	Stachydrine	38	5e-05	0.572451	0.0666244	-0.557828	0.304126	0.118914	-0.700838	0.449443	0.0821035	-1.35511	0.757651	0.180048	-1.20696	0.883288	0.546615	0.256055	0.945383		18.0982	1
met-a-478	Dehydroisoandrosterone sulfate (DHEA-S)	11	5e-06	10.5936	0.0687165	2.36025	1.29664	0.170051	2.5124	1.83114	0.190705	5.20505	3.67831	0.253815	2.66362	2.1999	0.513929	0.427121	0.967583		28.4021	1
met-a-314	Mannose	8	5e-06	0.0541079	0.0699023	-2.91678	1.60922	0.348172	-2.58961	2.76036	0.96844	-0.199067	4.82662	0.409708	-2.41962	2.75981	0.875206	0.539486	0.985749		61.3792
met-a-499	X-11334	14	5e-06	0.0417773	0.070555	-3.1754	1.75599	0.242526	-3.66943	3.13977	0.570485	-4.96482	8.51144	0.452916	-3.77716	4.88158	0.922984	0.829803	0.953646		23.753
met-a-655	1-linoleoylglycerophosphocholine	10	5e-06	199.356	0.0719344	5.29509	2.94248	0.467866	3.14923	4.33804	0.37284	-10.3256	10.939	0.649753	2.59706	5.52939	0.579908	0.173571	0.954693		23.7386
met-a-403	Estrone 3-sulfate	7	5e-06	2.21652	0.0723341	0.795937	0.442923	0.429279	0.450226	0.5696	0.355939	0.684799	0.673548	0.688503	0.23353	0.554863	0.277048	0.822437	0.962513		24.0053	1
met-a-394	X-04500	35	5e-05	0.615723	0.0760927	-0.484958	0.273397	0.719059	-0.180854	0.502768	0.795757	-0.173301	0.664131	0.733087	0.240108	0.698321	0.953516	0.586898	0.947685		18.5946	3
met-a-548	X-11820	7	5e-06	13.5735	0.078447	2.60812	1.48208	0.586685	1.25113	2.30137	0.107831	6.54406	3.34554	0.927712	-0.325449	3.44023	0.601389	0.230171	0.969328		29.3561
met-a-407	Taurocholate	11	5e-06	2.65716	0.0790035	0.977259	0.556368	0.269968	1.0634	0.963982	0.306761	1.44535	1.33397	0.436509	0.915167	1.12912	0.812146	0.687224	0.956175		22.5072
met-a-380	Choline	14	5e-06	5658.33	0.0796222	8.64088	4.92953	0.187111	9.22083	6.98985	0.85395	2.76673	14.7097	0.234971	13.4713	10.817	0.482451	0.677888	0.961681		24.2833	1
met-c-872	Triglycerides in IDL	21	5e-08	1.54402	0.0812733	0.434386	0.249168	0.43658	0.306383	0.393818	0.0937867	1.26592	0.717598	0.922689	0.0516555	0.525603	0.814481	0.219146	0.986233		77.1029
met-a-388	Aspartate	19	5e-05	0.133186	0.0822776	-2.01601	1.16021	0.85205	-0.372423	1.99687	0.803897	-0.657428	2.60659	0.674573	1.32473	3.10372	0.724247	0.554338	0.934642		17.9575	2
met-a-530	X-11537	41	5e-05	0.433387	0.0837459	-0.836123	0.483489	0.354924	-0.841655	0.909817	0.175492	-1.75207	1.26975	0.395172	-0.920301	1.07071	0.88014	0.426423	0.945953		18.3704	2
met-a-723	X-14374	6	5e-06	0.0908214	0.0855633	-2.39886	1.39527	0.304127	-3.47146	3.37814	0.988166	0.208334	13.203	0.343823	-3.96268	3.79147	0.930285	0.849992	0.867956		22.1018
met-a-628	Linolenate [alpha or gamma	31	5e-05	0.175616	0.0856682	-1.73946	1.01207	0.313034	-1.76966	1.75409	0.0262647	-4.48733	1.91613	0.266505	-1.86055	1.64325	0.64116	0.0940089	0.946225		18.0762	3
met-a-608	X-12435	15	5e-06	0.735398	0.0886941	-0.307343	0.180543	0.569171	-0.211859	0.372157	0.547024	-0.29459	0.476411	0.601079	-0.205782	0.384675	0.971163	0.97409	0.912831		23.4257	2
met-a-713	X-13859	7	5e-07	1220.43	0.0890551	7.10696	4.17957	0.40048	5.12189	6.09196	0.51922	-13.0298	18.8042	0.52791	5.58946	8.34505	0.592015	0.318733	0.967832		27.6663
met-a-338	Pantothenate	15	5e-06	0.0901928	0.0914961	-2.40581	1.42561	0.05028	-5.47606	2.79737	0.106436	-5.5001	3.17076	0.126178	-5.17072	3.17945	0.93507	0.228087	0.93636		23.8152
met-a-711	Hexadecanedioate	14	5e-06	0.208015	0.0925322	-1.57015	0.933394	0.478119	-0.840397	1.18477	0.912628	-0.150565	1.34361	0.563645	-0.705534	1.19067	0.524262	0.152772	0.953625		28.1415	1
met-a-498	X-11327	7	5e-07	627.266	0.094338	6.44137	3.85032	0.342589	6.18513	6.5171	0.751998	-5.25591	15.7406	0.484345	5.95556	7.9926	0.75322	0.467807	0.969005		28.207	1
met-c-935	Sphingomyelins	9	5e-08	2.02338	0.0959613	0.70477	0.423347	0.291436	0.605301	0.573758	0.128076	1.33928	0.77614	0.479814	0.603136	0.81383	0.486406	0.355041	0.983339		53.4831
met-a-706	1-oleoylglycerophosphoethanolamine	32	5e-05	4.32046	0.0959998	1.46336	0.879126	0.306688	1.80562	1.76641	0.428783	1.5289	1.90603	0.417696	1.24391	1.51439	0.81984	0.968003	0.948191		18.7394	1
met-a-601	ADpSGEGDFXAEGGGVR*	35	5e-05	2.70127	0.0979855	0.993722	0.600545	0.506372	0.64937	0.977234	0.583435	0.740146	1.33644	0.817138	-0.322186	1.38262	0.695769	0.829698	0.948162		20.5387	2
met-a-683	X-13429	30	5e-05	2.2065	0.0998276	0.791406	0.480896	0.131114	1.08986	0.721898	0.0574614	1.94811	0.983275	0.0289774	1.9383	0.843541	0.551214	0.184241	0.96412		30.59	2
met-a-642	X-12712	19	5e-06	0.657967	0.106627	-0.418601	0.25943	0.165794	-0.576719	0.41615	0.734465	-0.194715	0.5647	0.113557	-0.584418	0.351352	0.581041	0.656067	0.954512		24.3782	1
met-a-676	7-methylguanine	33	5e-05	0.181295	0.109272	-1.70763	1.06629	0.195497	-2.159	1.66784	0.045235	-5.57835	2.67333	0.186199	-3.54394	2.62337	0.687072	0.119068	0.947062		18.4813	1
met-a-443	X-10506	6	5e-06	0.00851942	0.111369	-4.76541	2.99322	0.637096	-1.98867	4.21539	0.963083	0.335175	6.80586	0.660135	-1.93094	4.13467	0.574602	0.43488	0.962134		22.7411
met-a-738	N-Butyl Oleate	34	5e-05	0.115334	0.115805	-2.15993	1.37345	0.484615	-1.47767	2.11427	0.831203	-0.782204	3.63971	0.851396	-0.615064	3.25753	0.549979	0.684135	0.946119		18.6281	1
met-a-748	4-androsten-3beta,17beta-diol disulfate 2*	12	5e-06	0.094781	0.115898	-2.35619	1.49863	0.098482	-4.05029	2.45137	0.563149	-5.21345	8.71841	0.178211	-5.24555	3.64728	0.746477	0.744587	0.9592		25.9018	1
met-a-708	3-(3-hydroxyphenyl)propionate	8	5e-06	2.17774	0.116038	0.778287	0.495213	0.593079	0.475848	0.890469	0.139623	2.88729	1.69625	0.93585	-0.104187	1.24888	0.774794	0.226731	0.957928		21.8863
met-a-652	Isovalerylcarnitine	12	5e-06	0.121902	0.120242	-2.10454	1.35448	0.120519	-3.18236	2.0497	0.0925832	-4.15128	2.23241	0.0760786	-4.00386	2.04491	0.476975	0.270622	0.980579		48.2204	2
met-a-358	Serotonin (5HT)	11	5e-06	0.0824632	0.121244	-2.4954	1.61038	0.328386	-2.43168	2.48799	0.57878	-1.87152	3.24958	0.586303	-1.56135	2.77679	0.586009	0.824733	0.947707		22.9657
met-a-489	X-11247	11	5e-06	2.3805	0.122504	0.86731	0.561603	0.890388	0.171846	1.24695	0.459928	1.61644	2.09395	0.971222	0.0582535	1.57491	0.966695	0.697632	0.962814		24.7457
met-a-320	Deoxycholate	46	5e-05	2.08441	0.122687	0.734486	0.475828	0.461693	0.589822	0.80132	0.781823	0.327986	1.17708	0.379547	1.13411	1.27792	0.84804	0.69985	0.944919		18.8515	4
met-a-717	X-14086	9	5e-06	0.110421	0.12269	-2.20346	1.4275	0.552057	-1.20311	2.02312	0.890469	-0.770059	5.39246	0.675725	-1.22166	2.8146	0.477587	0.789771	0.965326		25.6143
met-a-688	2-oleoylglycerophosphocholine*	8	5e-06	218.921	0.123307	5.38871	3.4968	0.199537	5.9391	4.62954	0.0729372	23.7714	10.9483	0.467434	5.80614	7.55717	0.447307	0.126347	0.95992		23.3463	1
met-a-504	X-11381	9	5e-06	0.0101717	0.123432	-4.58814	2.97829	0.286491	-4.75989	4.46581	0.435145	-7.68742	9.28765	0.487309	-4.49207	6.1695	0.604622	0.731224	0.968134		29.3452
met-a-484	X-11204	21	5e-06	104.256	0.125612	4.64685	3.03391	0.100405	7.54988	4.59548	0.107401	29.407	17.4022	0.272303	8.53655	7.56189	0.774621	0.162682	0.959954		23.9431	2
met-a-603	1-docosahexaenoylglycerophosphocholine*	38	5e-05	0.234949	0.128486	-1.44839	0.952825	0.19022	-2.06828	1.57892	0.899923	-0.280822	2.21732	0.304926	-1.99484	1.91746	0.83272	0.550194	0.946419		18.2524
met-a-397	2-hydroxystearate	21	5e-06	29.0867	0.12972	3.37028	2.2243	0.553058	2.05211	3.45948	0.934084	-0.314868	3.75691	0.460949	2.41244	3.20904	0.575064	0.226024	0.958746		23.3321	1
met-a-306	Leucine	12	5e-08	9.35e-05	0.138025	-9.27704	6.2548	0.638095	-4.32457	9.1941	0.609256	22.8848	43.3718	0.773178	-4.15766	14.0739	0.592722	0.470064	0.973715		36.4137
met-c-953	Total lipids in very small VLDL	21	5e-08	1.50146	0.142645	0.406438	0.277241	0.957236	-0.0222677	0.415267	0.0874663	1.53106	0.849735	0.932327	-0.0525952	0.611622	0.661927	0.172991	0.987032		74.3273
met-a-440	X-10395	20	5e-06	0.156412	0.148154	-1.85526	1.28296	0.489689	-1.45887	2.11184	0.533132	-1.33481	2.10058	0.446283	-1.49837	1.92649	0.858143	0.712417	0.963306		26.9122
met-a-692	1-palmitoylglycerophosphoinositol*	43	5e-05	0.258298	0.150924	-1.35364	0.942466	0.410994	-1.25306	1.52414	0.347609	-2.27657	2.39604	0.362583	-2.37221	2.57717	0.844265	0.669356	0.946228		18.1894	3
met-a-356	Citrulline	6	5e-07	1731.9	0.152476	7.45697	5.21161	0.991823	0.0731834	7.1406	0.643401	-39.902	79.8217	0.964028	-0.498641	10.5194	0.498309	0.58401	0.951995		31.961
met-a-625	10-heptadecenoate (17:1n7)	39	5e-05	4.25412	0.158897	1.44789	1.02775	0.394706	1.4341	1.68497	0.339443	3.43	3.54423	0.151345	4.72216	3.22493	0.927529	0.554185	0.945554		18.0101	2
met-a-645	X-12726	9	5e-06	0.400028	0.173594	-0.91622	0.673321	0.307294	-1.33977	1.31232	0.224371	-1.86811	1.40175	0.35726	-1.18646	1.21459	0.915619	0.338555	0.961452		23.9369	2
met-a-598	X-12261	7	5e-06	1.57562	0.179432	0.454648	0.338656	0.846661	0.130422	0.674434	0.898378	-0.12157	0.904978	0.822344	-0.189806	0.809173	0.876607	0.466661	0.950529		23.2297
met-a-509	X-11423--O-sulfo-L-tyrosine	8	5e-07	0.00264744	0.180926	-5.93416	4.4354	0.518952	-3.83303	5.94302	0.703742	-6.10287	15.2974	0.907406	-1.00635	8.34539	0.505204	0.991111	0.96985		34.4014
met-a-721	X-14208--phenylalanylserine	9	5e-06	0.490392	0.181649	-0.712549	0.533467	0.699786	-0.417195	1.08191	0.675624	-0.610523	1.39869	0.7414	-0.379748	1.11144	0.919124	0.929886	0.964914		31.249	1
met-c-855	Omega-3 fatty acids	6	5e-08	0.577357	0.182586	-0.549294	0.412124	0.100047	-1.07878	0.655946	0.498945	-1.38146	1.86021	0.234659	-1.13332	0.838975	0.692012	0.665129	0.974868		62.0483
met-a-392	X-04498	14	5e-06	10.3727	0.186038	2.33918	1.7689	0.631784	1.3903	2.90119	0.625337	-2.35268	4.69464	0.617079	1.66919	3.25866	0.769316	0.284561	0.954967		23.3881
met-a-631	Bilirubin (E,Z or Z,E)*	7	5e-06	5.73082	0.186234	1.74586	1.32082	0.0755642	2.57953	1.4516	0.270273	3.5719	2.88248	0.0761636	3.40584	1.59161	0.317397	0.503142	0.979737		55.7258	1
met-a-710	2-hydroxypalmitate	6	5e-07	635.516	0.187622	6.45444	4.89846	0.687346	2.94294	7.31239	0.69655	16.9243	40.3652	0.93123	0.883061	9.73285	0.571983	0.806334	0.967168		28.6699	1
met-c-915	Triglycerides in medium VLDL	13	5e-08	0.623217	0.187673	-0.472861	0.358909	0.47026	-0.411439	0.569815	0.80209	-0.265209	1.03284	0.733845	-0.242871	0.697842	0.716168	0.830002	0.983629		67.9442
met-a-319	Arachidonate (20:4n6)	10	5e-06	0.0611779	0.18811	-2.79397	2.12277	0.0720484	-4.61378	2.5649	0.154168	-5.53187	3.51486	0.0853865	-4.9912	2.58332	0.478681	0.350245	0.982014		59.1606	1
met-c-870	Concentration of IDL particles	21	5e-08	1.38068	0.188642	0.322575	0.245378	0.830706	-0.0860425	0.402451	0.839118	-0.114548	0.556537	0.874866	-0.0789732	0.495095	0.778517	0.372711	0.988018		80.8368	1
met-a-413	X-06267	7	5e-06	0.0107609	0.193806	-4.53184	3.48764	0.485369	-3.60755	5.17068	0.569997	10.6283	17.4927	0.816357	-2.06811	8.52293	0.625425	0.413616	0.960437		22.945
met-a-369	Taurodeoxycholate	7	5e-06	3.73469	0.19397	1.31767	1.01443	0.370797	1.29433	1.44621	0.311873	-3.68133	3.27378	0.719438	0.750548	1.99302	0.432918	0.168906	0.962277		22.8255	1
met-a-709	Tetradecanedioate	14	5e-06	3.63268	0.197294	1.28997	1.00052	0.0271614	2.74157	1.24098	0.0513925	3.52941	1.63138	0.0524361	2.5944	1.21557	0.228602	0.119339	0.979153		45.4181
met-a-411	X-06226	14	5e-06	93.6775	0.198426	4.53986	3.53008	0.599304	2.5688	4.88921	0.64647	3.6933	7.85061	0.594575	-4.56846	8.37317	0.366904	0.904918	0.959774		23.0784	1
met-a-365	3-methoxytyrosine	9	5e-06	35.2101	0.201901	3.56133	2.79068	0.35785	3.53709	3.84687	0.312185	-12.0673	11.0802	0.62794	-2.93296	5.821	0.489787	0.187348	0.958667		23.6443
met-c-918	Phosphatidylcholine and other cholines	9	5e-07	1.48678	0.202817	0.396612	0.311418	0.573254	0.289606	0.514156	0.938788	-0.0905181	1.13724	0.839418	0.134998	0.644884	0.828569	0.658291	0.985892		63.4634	1
met-a-366	Pelargonate (9:0)	18	5e-06	0.0336477	0.20697	-3.39181	2.68777	0.155962	-6.48603	4.57154	0.606254	-7.15955	13.6171	0.303364	-6.24294	5.8819	0.837889	0.779197	0.959599		23.7233	2
met-a-412	X-06246	13	5e-06	9.44716	0.207093	2.24571	1.78005	0.408043	2.85492	3.45071	0.641322	-4.57698	9.55538	0.4872	3.7626	5.24898	0.924723	0.474214	0.961958		24.4085
met-a-743	Tryptophan betaine	6	5e-06	2.31226	0.207354	0.838223	0.664795	0.656358	0.492481	1.10683	0.957499	0.135115	2.38276	0.804317	0.314301	1.20306	0.657551	0.768971	0.975747		40.3393	1
met-a-410	1-stearoylglycerophosphoinositol	27	5e-05	3.97995	0.207617	1.38127	1.09612	0.289584	1.99775	1.88639	0.504067	1.53177	2.25961	0.555992	1.26359	2.11829	0.675009	0.938273	0.94825		18.598	2
met-c-841	Albumin	16	5e-06	0.531028	0.208457	-0.632941	0.503204	0.534676	-0.485867	0.782542	0.534029	-0.748873	1.17453	0.817593	0.292844	1.24758	0.67319	0.912151	0.963725		26.4495	1
met-a-322	Inosine	43	5e-05	1.43025	0.209741	0.357848	0.285302	0.228951	0.65528	0.544675	0.492006	0.363417	0.524155	0.164002	0.71447	0.50439	0.814041	0.989396	0.948404		19.0162	2
met-a-332	Oleate (18:1n9)	10	5e-06	210.948	0.210602	5.35161	4.27475	0.357142	4.97053	5.39791	0.113885	-43.5884	24.5624	0.85265	1.68991	8.84069	0.254383	0.0784339	0.951872		24.0707	1
met-a-370	X-02973	15	5e-06	0.00224077	0.213587	-6.10094	4.90522	0.38155	-5.88456	6.72488	0.863184	3.89141	22.1394	0.105091	-19.9521	11.5144	0.370897	0.650634	0.957126		22.6417	1
met-a-361	Hypoxanthine	12	5e-06	0.124804	0.213845	-2.08101	1.6741	0.660512	-1.33025	3.02876	0.554354	-3.65008	5.96659	0.824142	-0.873624	3.83863	0.891118	0.781123	0.963974		26.522
met-a-719	X-14189--leucylalanine	8	5e-06	0.530316	0.215996	-0.634282	0.512656	0.767711	-0.275111	0.931413	0.784328	0.393444	1.37457	0.817186	-0.207924	0.86625	0.872852	0.402362	0.956064		32.4523
met-a-615	Octanoylcarnitine	6	5e-06	0.273002	0.217758	-1.29828	1.05336	0.287995	-1.84113	1.73278	0.420659	-2.37439	2.64848	0.327242	-1.88297	1.73466	0.789957	0.646099	0.989372		95.9558
met-c-884	Concentration of large LDL particles	24	5e-08	1.32538	0.219245	0.281699	0.229296	0.945784	-0.0261132	0.384007	0.780298	0.132799	0.470298	0.851597	-0.0802196	0.423997	0.837562	0.701913	0.987338		76.8341	1
met-c-914	Phospholipids in medium VLDL	14	5e-08	0.664164	0.22091	-0.409226	0.334304	0.643438	-0.246791	0.533143	0.339416	-0.97917	0.984172	0.613239	-0.356365	0.688116	0.726999	0.540183	0.985659		72.8255	1
met-a-633	X-12556	12	5e-06	17.13	0.221418	2.84083	2.32328	0.293376	3.70041	3.5217	0.586733	5.11069	9.09974	0.363426	4.83065	5.09491	0.668461	0.799623	0.969365		29.9286	1
met-a-415	X-06350	6	5e-06	0.0148901	0.22391	-4.20706	3.45919	0.821703	-0.936319	4.15486	0.828636	1.76755	7.65109	0.921805	-0.535731	5.19046	0.35314	0.428169	0.961451		22.9034	1
met-a-610	X-12442--5,8-tetradecadienoate	6	5e-06	4.25569	0.224097	1.44826	1.19129	0.774403	0.520917	1.81744	0.834097	0.579257	2.59176	0.861274	0.339005	1.84284	0.653032	0.705196	0.976065		36.9368
met-a-618	Decanoylcarnitine	9	5e-06	0.313769	0.224222	-1.1591	0.953692	0.338292	-1.57882	1.64882	0.485658	-1.81348	2.46398	0.435285	-1.48363	1.80652	0.850806	0.761077	0.983714		58.7872
met-c-937	Total phosphoglycerides	8	5e-08	1.40246	0.226115	0.33823	0.27943	0.82939	0.119537	0.554738	0.612114	-0.897376	1.67844	0.856412	-0.13877	0.739193	0.898907	0.474593	0.987053		67.5755	1
met-c-921	Total lipids in small HDL	7	5e-08	1.50976	0.227526	0.411948	0.341368	0.427697	0.509629	0.642547	0.865466	0.235306	1.31952	0.481663	0.587426	0.78332	0.858352	0.889896	0.987723		78.9792
met-a-605	X-12407	36	5e-05	1.73158	0.229132	0.549036	0.456542	0.238596	0.826607	0.701404	0.645788	-0.602486	1.29918	0.699081	0.359984	0.92362	0.639217	0.346674	0.947909		18.6816	2
met-a-460	Androsterone sulfate	14	5e-06	1.7358	0.229692	0.551468	0.459115	0.43506	0.405455	0.519439	0.679853	0.263251	0.622501	0.365199	0.443219	0.472366	0.41435	0.495593	0.985193		62.7916	1
met-a-339	4-acetamidobutanoate	16	5e-06	34.8016	0.230049	3.54966	2.95748	0.298081	4.28902	4.12185	0.646693	3.08808	6.59254	0.379495	3.78623	4.18118	0.422867	0.938111	0.9602		38.538
met-a-404	Glycocholate	43	5e-05	1.80913	0.230358	0.592848	0.494272	0.630484	0.406179	0.844366	0.130055	1.45915	0.944499	0.51823	0.633533	0.972321	0.766869	0.269705	0.946418		18.5282
met-a-663	X-12830	7	5e-06	0.204987	0.234285	-1.58481	1.33245	0.42504	-1.27376	1.59678	0.686811	-1.55695	3.64211	0.633008	-0.953703	1.89669	0.372706	0.993661	0.948946		22.1154	1
met-c-940	Valine	10	5e-07	1.81946	0.236471	0.598539	0.505585	0.92205	0.078044	0.797577	0.612736	-1.05916	2.01121	0.740923	-0.336649	0.987214	0.725262	0.412101	0.981408		48.6653
met-a-308	Phenylalanine	26	5e-05	0.0214526	0.23902	-3.84191	3.26293	0.79788	1.4375	5.61321	0.53203	4.28307	6.75484	0.630772	3.6314	7.46263	0.816662	0.159404	0.949048		19.2314	2
met-a-510	X-09789	6	5e-06	0.27287	0.240038	-1.29876	1.10543	0.745914	-0.645405	1.9918	0.281999	-11.1266	8.95684	0.707672	1.11932	2.81867	0.782391	0.327459	0.974913		33.2416
met-a-698	Hydroxyisovaleroyl carnitine	26	5e-05	3.58277	0.245679	1.27613	1.09926	0.372748	1.59414	1.78848	0.443923	-2.03591	2.61541	0.628451	1.22701	2.50443	0.759707	0.163578	0.948532		20.9551	3
met-a-360	Gamma-glutamyltyrosine	12	5e-07	27.3517	0.245859	3.30878	2.85125	0.429315	4.08022	5.16246	0.968398	1.0705	26.3538	0.530611	5.03196	7.77179	0.869029	0.933282	0.96724		28.9347
met-a-589	X-12206	34	5e-05	0.275666	0.247991	-1.28857	1.11541	0.649759	-0.834861	1.83851	0.622615	2.33204	4.69262	0.976117	0.0982626	3.2575	0.867195	0.427839	0.94785		18.7406
met-a-465	Trans-4-hydroxyproline	22	5e-05	0.27754	0.24872	-1.28179	1.11125	0.130077	-2.6176	1.72916	0.245001	-3.06834	2.56166	0.174267	-2.9175	2.07462	0.666921	0.438093	0.947554		18.2074	1
met-a-741	X-14977--vanillin	35	5e-05	0.382205	0.248993	-0.961798	0.834316	0.153224	-2.04142	1.42933	0.795086	-0.686804	2.62317	0.245588	-2.81662	2.38386	0.879332	0.910712	0.946494		18.2952	2
met-a-654	1-stearoylglycerophosphoethanolamine	9	5e-06	5.27283	0.24957	1.66257	1.44396	0.787116	0.717451	2.65665	0.945897	-0.417227	5.93228	0.945792	0.243323	3.46833	0.856619	0.71992	0.965249		25.7825
met-a-367	Undecanoate (11:0)	8	5e-07	0.000773813	0.250388	-7.16418	6.23293	0.342631	-7.68881	8.10219	0.533708	-22.8414	34.6041	0.217626	-20.9389	15.4572	0.347123	0.660657	0.967092		27.2508
met-c-932	Triglycerides in small VLDL	13	5e-08	0.683184	0.251156	-0.380992	0.332006	0.705721	-0.190859	0.505441	0.626716	-0.522256	1.04387	0.68748	-0.273007	0.66236	0.679129	0.887212	0.988126		82.5674	1
met-a-587	X-12188	6	5e-07	1.35616	0.253305	0.304661	0.266694	0.549793	0.25781	0.431069	0.640958	0.404149	0.802387	0.652406	0.217541	0.454517	0.726992	0.896729	0.96973		27.7952
met-a-623	5-dodecenoate (12:1n7)	11	5e-06	0.311215	0.253919	-1.16727	1.02313	0.71318	-0.835125	2.2719	0.620928	-2.5162	4.91374	0.957077	0.156147	2.82943	0.956768	0.777078	0.963823		25.2412
met-a-596	X-12244--N-acetylcarnosine	12	5e-06	0.18054	0.267728	-1.7118	1.54451	0.610437	1.55362	3.0496	0.995292	-0.0491072	8.11679	0.668613	2.35313	5.35072	0.936316	0.83505	0.971667		38.7594	1
met-a-574	Pseudouridine	18	5e-06	86.4965	0.273273	4.4601	4.07108	0.27753	6.55309	6.0348	0.20073	22.3265	16.7305	0.280522	10.6578	9.56182	0.537484	0.286086	0.959906		23.5591	1
met-c-886	Total cholesterol in large VLDL	10	5e-08	0.65952	0.273926	-0.416243	0.380455	0.490251	-0.407421	0.590543	0.859527	-0.247837	1.35602	0.563557	-0.427513	0.712989	0.707826	0.898395	0.980664		75.2802
met-a-744	Cyclo(leu-pro)	10	5e-06	4.09339	0.281615	1.40937	1.30898	0.458394	1.40181	1.89052	0.607494	1.97284	3.69068	0.4128	1.7635	2.05373	0.367026	0.873242	0.953984		22.4323
met-c-850	Creatinine	6	5e-08	3.10009	0.282348	1.13143	1.05244	0.387753	0.939006	1.08719	0.457048	-4.85019	5.89761	0.52307	0.944028	1.37561	0.119749	0.360972	0.964073		44.595
met-a-419	1,5-anhydroglucitol (1,5-AG)	17	5e-06	5.01429	0.287693	1.61229	1.51646	0.53808	-1.57078	2.55112	0.986431	-0.0731833	4.23208	0.591212	-1.62051	2.95678	0.84791	0.662768	0.972499		35.8524
met-a-529	X-11530	47	5e-05	2.0708	0.288951	0.727937	0.686457	0.0446873	2.2319	1.11173	0.336291	1.18895	1.22331	0.0585277	2.19359	1.13073	0.476297	0.649771	0.966657		31.5192
met-c-955	Phospholipids in very small VLDL	21	5e-08	1.32292	0.291427	0.279841	0.265253	0.754783	-0.126803	0.405981	0.777582	0.184618	0.644352	0.754631	-0.156129	0.492734	0.727044	0.869369	0.986769		75.3638	1
met-a-689	2-stearoylglycerophosphocholine*	8	5e-06	9.72276	0.294163	2.27447	2.16816	0.304673	3.10377	3.02375	0.802572	-3.74893	14.3452	0.388523	3.38905	3.68659	0.541806	0.685231	0.963651		25.1138	1
met-a-457	N-(2-furoyl)glycine	16	5e-06	1.46364	0.297031	0.380927	0.365285	0.836335	0.112108	0.542673	0.969745	0.028735	0.744204	0.743469	0.201544	0.604565	0.516062	0.591922	0.779807		22.9336	1
met-c-842	Apolipoprotein A-I	10	5e-08	1.41723	0.297119	0.348702	0.334444	0.33711	0.512024	0.533419	0.518608	0.785211	1.163	0.405462	0.539942	0.61864	0.779942	0.697423	0.975736		78.8978
met-a-507	X-01911	9	5e-06	0.362229	0.297286	-1.01548	0.974295	0.497374	-1.15057	1.69544	0.378513	2.90401	3.08936	0.92398	0.217448	2.20822	0.794947	0.206046	0.958175		26.7498
met-a-637	X-12645	9	5e-06	0.346257	0.298191	-1.06057	1.01947	0.256983	-2.13092	1.87986	0.687927	-1.47973	3.53342	0.358548	-2.31253	2.37408	0.86697	0.899991	0.960099		23.1663	1
met-c-876	Free cholesterol in large HDL	16	5e-08	1.30999	0.301837	0.270016	0.261516	0.3515	0.416123	0.446636	0.799261	0.203459	0.784982	0.398962	0.448749	0.516872	0.86389	0.926732	0.987427		88.8198
met-a-751	Palmitoyl sphingomyelin	10	5e-07	0.0431466	0.301841	-3.14315	3.04424	0.525867	-3.59766	5.67161	0.183214	-21.126	14.4995	0.701353	-3.3002	8.33454	0.8749	0.230229	0.967568		27.7497
met-a-672	Isovalerate	33	5e-05	0.272278	0.302942	-1.30093	1.26286	0.797605	-0.526177	2.05179	0.448948	3.29377	4.29497	0.989779	-0.0505113	3.91209	0.87486	0.262929	0.94609		18.0556	3
met-a-490	X-11261	7	5e-06	2.91623	0.303849	1.07029	1.04092	0.823133	0.505011	2.25938	0.932906	0.409103	4.62204	0.909666	0.316181	2.67196	0.916447	0.882796	0.976423		39.7953
met-a-386	Phenylacetate	33	5e-05	0.478297	0.304732	-0.737523	0.718596	0.181847	-1.48143	1.10961	0.0217658	-3.38112	1.39937	0.137952	-1.90683	1.25324	0.660008	0.0312075	0.947668		18.5727
met-a-695	X-13553	36	5e-05	3.9704	0.304985	1.37887	1.34419	0.795815	0.514094	1.98671	0.0615457	5.37947	2.78236	0.545099	-2.60614	4.26486	0.329601	0.112121	0.947457		18.5286
met-a-516	X-11444	8	5e-06	7.41262	0.305351	2.00318	1.95428	0.263901	3.3031	2.95654	0.595629	-2.77747	4.95807	0.588591	2.12587	3.75102	0.664385	0.317083	0.974221		28.3279
met-a-409	Docosahexaenoate (DHA	32	5e-05	0.317452	0.30571	-1.14743	1.12025	0.778388	0.541738	1.92501	0.498286	2.17276	3.16955	0.42369	2.15952	2.66361	0.795587	0.262387	0.947016		18.2215	3
met-a-344	N-acetylalanine	12	5e-06	0.000593971	0.306696	-7.42868	7.26749	0.53526	-5.49502	8.86298	0.857358	23.0023	124.717	0.373163	-11.8621	12.778	0.138345	0.811822	0.960752		23.7503
met-a-557	X-11876	8	5e-06	7.75614	0.308827	2.04848	2.01288	0.279919	2.8134	2.60379	0.38118	4.65528	4.92665	0.349347	2.88075	2.87265	0.314413	0.579346	0.954056		22.2573
met-c-922	Concentration of small HDL particles	7	5e-07	1.44533	0.309722	0.368337	0.362606	0.41306	0.544988	0.66582	0.97366	-0.0475111	1.36911	0.441571	0.592013	0.718653	0.817964	0.756023	0.987481		77.8052
met-a-375	Kynurenine	24	5e-06	8.43288	0.310923	2.13214	2.10418	0.920315	0.331274	3.31151	0.697517	1.66031	4.21609	0.341143	-5.07903	5.22512	0.622422	0.896134	0.965542		27.8156	2
met-a-684	X-13431--nonanoylcarnitine*	8	5e-06	0.359319	0.312973	-1.02354	1.01441	0.0811115	-1.90895	1.09441	0.100832	-3.69944	1.90968	0.116901	-2.08666	1.16697	0.394246	0.152335	0.989755		102.412	2
met-a-446	Indoleacetate	10	5e-06	0.203572	0.313954	-1.59173	1.58073	0.772305	0.668939	2.31177	0.584418	1.55673	2.7318	0.815063	0.550903	2.28727	0.633397	0.165942	0.963259		25.3015	2
met-a-614	X-12465	6	5e-06	0.384348	0.314463	-0.956206	0.950597	0.494197	-1.59463	2.33253	0.465332	-2.52631	3.13364	0.525339	-1.75305	2.56913	0.93119	0.569536	0.954147		22.1754
met-c-958	Concentration of chylomicrons and largest VLDL particles	7	5e-08	1.81203	0.314928	0.594446	0.591527	0.880681	0.117796	0.784757	0.499027	1.61465	2.21664	0.968434	-0.0426926	1.03494	0.477051	0.651304	0.976961		52.7814
met-c-941	Mean diameter for VLDL particles	14	5e-08	1.49492	0.315425	0.402072	0.400508	0.927664	0.0472876	0.520877	0.265216	1.67855	1.43625	0.878207	-0.105007	0.671879	0.38755	0.372743	0.986353		70.8903
met-a-336	Ornithine	6	5e-06	36.63	0.317638	3.60087	3.60331	0.235345	5.83119	4.91377	0.526104	7.70504	11.1087	0.380164	5.4184	5.63157	0.511815	0.712784	0.96217		23.6368
met-a-467	Hexanoylcarnitine	11	5e-06	0.222062	0.318972	-1.5048	1.50997	0.238897	-2.17713	1.84855	0.439662	-2.43218	3.00834	0.277847	-2.25047	1.96103	0.507171	0.725511	0.983848		67.5775
met-a-597	X-12253	41	5e-05	0.59978	0.320424	-0.511192	0.514492	0.960759	-0.0442701	0.899786	0.991702	0.0159059	1.51954	0.635684	0.767694	1.60811	0.969044	0.703206	0.946356		18.1945	2
met-a-310	Lactate	49	5e-05	5.12607	0.324143	1.63434	1.65758	0.770711	0.710125	2.43657	0.258092	4.19834	3.66734	0.881287	-0.653603	4.35344	0.504903	0.436133	0.947302		18.5647	1
met-a-389	X-04357	45	5e-05	0.47841	0.32465	-0.737288	0.748556	0.338433	-1.24756	1.30325	0.241205	-2.03227	1.71011	0.53095	-1.60787	2.54592	0.775617	0.392973	0.945915		18.1355	2
met-a-575	Valerate	30	5e-05	0.257587	0.325598	-1.3564	1.37983	0.483968	-1.48525	2.12199	0.628271	2.19606	4.48593	0.754096	-1.00603	3.18135	0.642087	0.409171	0.946862		18.6179
met-a-513	X-11440	11	5e-06	2.13959	0.325697	0.760614	0.773912	0.303302	1.06886	1.03836	0.450286	1.04102	1.31908	0.296185	1.1003	0.998251	0.692352	0.777208	0.984777		82.1265
met-a-669	X-12851	33	5e-05	0.818867	0.325704	-0.199833	0.20333	0.420842	-0.241517	0.300036	0.12777	-0.467425	0.298702	0.297948	-0.283656	0.26809	0.792327	0.174082	0.947204		18.5661	2
met-a-704	X-13741	8	5e-06	0.331709	0.328576	-1.1035	1.12949	0.9018	-0.212088	1.71888	0.871307	1.00058	5.9186	0.972347	-0.0773743	2.15393	0.633932	0.727967	0.964463		25.0416
met-a-422	1,6-anhydroglucose	41	5e-05	0.749091	0.330837	-0.288894	0.297085	0.415637	-0.441995	0.542981	0.278293	-0.526209	0.478591	0.291746	-0.457036	0.427777	0.828271	0.492077	0.947262		18.7027	4
met-a-325	Tyrosine	19	5e-06	0.0640207	0.331857	-2.74855	2.83244	0.670183	-2.03752	4.78408	0.864083	-2.24688	12.9287	0.755418	-2.49224	7.8795	0.841022	0.968351	0.960971		25.9024	2
met-a-562	X-12013	46	5e-05	0.820625	0.332939	-0.197688	0.204179	0.942568	-0.0298479	0.414306	0.777055	-0.10962	0.38476	0.519682	-0.22072	0.340129	0.955067	0.765354	0.938434		18.4342	2
met-c-897	Leucine	14	5e-06	0.602728	0.336146	-0.506289	0.526393	0.80774	0.199754	0.820878	0.581632	0.856101	1.51177	0.543226	0.669372	1.07218	0.665689	0.346974	0.97109		34.0347
met-a-627	Epiandrosterone sulfate	9	5e-06	1.83787	0.33749	0.608608	0.634538	0.295228	0.940721	0.898731	0.396924	1.11899	1.24027	0.267594	1.03318	0.867106	0.735382	0.611021	0.985879		63.2005
met-a-434	Palmitoylcarnitine	31	5e-05	0.274249	0.340634	-1.29372	1.35765	0.911124	-0.235883	2.11325	0.67064	1.42349	3.3133	0.246334	3.306	2.79601	0.439731	0.375735	0.949674		18.5864
met-a-342	Glycerate	9	5e-06	17.9799	0.341459	2.88925	3.03721	0.525733	3.05186	4.80962	0.674044	-4.63856	10.5715	0.578712	4.21763	7.28804	0.682476	0.473509	0.957095		22.6012
met-a-600	X-10346	8	5e-06	1.63078	0.348001	0.489059	0.521122	0.814436	-0.178885	0.762164	0.8403	0.236357	1.12324	0.863767	-0.171133	0.961436	0.614769	0.799706	0.955782		22.347	1
met-c-856	Omega-6 fatty acids	11	5e-08	1.28534	0.34849	0.251026	0.267754	0.951187	-0.0320749	0.523957	0.487245	-0.77466	1.06944	0.935001	-0.0536121	0.641064	0.927535	0.327362	0.983571		56.691	1
met-a-656	Bradykinin, des-arg(9)	12	5e-06	1.6189	0.353335	0.481747	0.519046	0.860733	0.117802	0.67146	0.947198	0.0792861	1.16756	0.905033	-0.0786474	0.644198	0.339432	0.705541	0.968503		47.5098	2
met-a-643	X-12717	42	5e-05	0.741242	0.353996	-0.299429	0.323055	0.381958	-0.481167	0.55035	0.798055	-0.304456	1.18201	0.230247	-1.359	1.11591	0.866431	0.996449	0.947033		18.3968	3
met-a-364	Phosphate	18	5e-05	0.0621845	0.354008	-2.77765	2.99689	0.789719	-1.17372	4.40131	0.289881	-5.83479	5.33034	0.836135	1.53912	7.3278	0.548312	0.489307	0.948621		18.6183
met-a-646	X-12728	8	5e-08	0.897862	0.360888	-0.107739	0.117918	0.889537	-0.024823	0.178723	0.659496	0.258031	0.556973	0.911841	0.0222883	0.19418	0.636192	0.523346	0.838819		32.5133
met-a-724	X-14450--phenylalanylleucine	30	5e-05	1.70009	0.361323	0.53068	0.581346	0.32405	0.936788	0.949926	0.579227	0.955793	1.70358	0.483291	1.15786	1.63048	0.852259	0.787486	0.947634		18.5403	2
met-a-566	X-12038	8	5e-07	0.0930805	0.361492	-2.37429	2.60189	0.856245	-0.989171	5.46032	0.522167	13.5487	19.9398	0.973266	-0.260694	7.50665	0.931924	0.444171	0.968975		28.4885
met-c-864	Total cholesterol in HDL	13	5e-08	1.37363	0.362383	0.317455	0.348533	0.411541	0.434663	0.529312	0.637486	0.481054	0.992744	0.429252	0.460105	0.562413	0.6467	0.861122	0.978148		82.0747
met-c-874	Total cholesterol in large HDL	15	5e-08	1.27165	0.365224	0.240312	0.265405	0.41279	0.369334	0.450961	0.737494	0.270165	0.788944	0.402442	0.411064	0.476072	0.832312	0.967375	0.988632		95.5108
met-a-372	X-03088	62	5e-05	2.1187	0.365699	0.750803	0.83002	0.182329	2.01319	1.50957	0.27217	1.89853	1.71306	0.245405	1.95414	1.66611	0.978183	0.408953	0.942782		18.3755	7
met-a-619	1-palmitoylglycerophosphocholine	6	5e-07	0.024204	0.366134	-3.72124	4.11761	0.87086	-1.37608	8.46472	0.796796	9.62668	34.9812	0.964295	0.568429	12.0814	0.879256	0.71693	0.966273		27.5839
met-c-912	Total lipids in medium VLDL	11	5e-08	0.750648	0.368976	-0.286818	0.319257	0.48846	-0.395148	0.570396	0.6396	-0.506479	1.04535	0.5483	-0.395621	0.636759	0.837657	0.823488	0.984361		75.5832	1
met-c-891	Phospholipids in large VLDL	9	5e-08	0.684086	0.370916	-0.379672	0.424329	0.554988	-0.373692	0.633051	0.983818	-0.0287598	1.36838	0.663058	-0.311153	0.68792	0.631314	0.791855	0.975487		74.5197
met-a-477	Myristoleate (14:1n5)	10	5e-06	0.299669	0.372148	-1.20508	1.35029	0.280075	-2.40552	2.22702	0.140491	-4.51476	2.75974	0.288528	-2.51868	2.23305	0.652116	0.185583	0.961578		26.6394
met-a-747	4-androsten-3beta,17beta-diol disulfate 1*	14	5e-06	1.69988	0.372491	0.530559	0.594919	0.315386	0.913996	0.910368	0.598846	0.634251	1.17379	0.264056	1.0228	0.876209	0.686572	0.915779	0.978229		52.1381	1
met-c-839	Acetate	13	5e-06	0.570389	0.378972	-0.561436	0.638146	0.271961	-1.06642	0.970744	0.756869	-0.506421	1.59543	0.474777	-1.15263	1.56211	0.688004	0.969762	0.95835		22.5228
met-a-493	Heme*	36	5e-05	0.498668	0.379965	-0.695814	0.792534	0.959931	0.0718864	1.43086	0.736464	0.691946	2.03928	0.857397	0.374901	2.07106	0.914569	0.446803	0.932175		18.7991	1
met-a-377	Glycerol 3-phosphate (G3P)	6	5e-06	0.0743824	0.381127	-2.59854	2.96697	0.864503	-0.885769	5.19071	0.872725	1.42318	8.33591	0.936198	-0.443833	5.27396	0.724568	0.613258	0.946622		22.5328
met-a-682	1-arachidonoylglycerophosphoethanolamine*	12	5e-06	0.156017	0.382951	-1.85779	2.12934	0.133774	-4.67147	3.11559	0.339992	-6.1612	6.14917	0.139284	-5.19995	3.26258	0.628319	0.465907	0.973706		37.5749	2
met-a-341	Citrate	6	5e-08	0.0104683	0.386813	-4.5594	5.26848	0.752453	-1.99628	6.32925	0.81192	-5.40026	21.2496	0.959125	0.540822	10.0394	0.343872	0.969123	0.977693		37.3523
met-c-954	Concentration of very small VLDL particles	20	5e-08	1.25624	0.390289	0.228124	0.26554	0.920293	-0.0419441	0.419169	0.067478	1.7488	0.898805	0.907831	-0.0773871	0.659578	0.763503	0.0887901	0.986759		74.8746	1
met-c-859	Glucose	6	5e-07	1.65404	0.390411	0.503222	0.585911	0.931896	-0.0799041	0.934998	0.227698	-3.10442	2.18091	0.972242	-0.0377138	1.03122	0.66781	0.153957	0.95448		55.5825	1
met-a-753	Cis-4-decenoyl carnitine	6	5e-06	0.247504	0.39092	-1.39633	1.62752	0.200143	-2.78639	2.17492	0.576579	-2.59568	4.27577	0.280574	-2.82063	2.33229	0.610797	0.769194	0.986754		72.8686
met-a-699	Glutaroyl carnitine	8	5e-08	3.55783	0.392919	1.26915	1.48554	0.817945	0.558154	2.42476	0.278436	-9.23249	7.74843	0.960749	0.142838	2.80068	0.768557	0.211041	0.990073		93.1004
met-a-662	X-12816	35	5e-05	0.690154	0.396545	-0.370841	0.437411	0.604154	-0.384342	0.741349	0.939355	-0.0717181	0.935502	0.839048	-0.228663	1.11722	0.712933	0.713114	0.94684		18.3254
met-a-725	X-14473	8	5e-06	0.300579	0.396664	-1.20204	1.41818	0.254116	-2.10587	1.84659	0.720412	1.61082	4.29314	0.338692	-2.11136	2.0563	0.474304	0.511565	0.962287		26.1019
met-a-488	X-07765	9	5e-06	0.513915	0.397244	-0.665697	0.786363	0.16779	-1.47609	1.07014	0.426009	-1.40951	1.66791	0.195147	-1.7268	1.22143	0.472402	0.623625	0.960144		22.3426
met-a-485	X-02269	8	5e-06	0.330508	0.401159	-1.10712	1.31871	0.67491	0.739919	1.76416	0.258533	-5.65442	4.53087	0.58692	1.69871	2.98363	0.305215	0.334853	0.944297		30.1875
met-c-899	Cholesterol esters in medium HDL	7	5e-08	1.31995	0.401512	0.277591	0.330889	0.796305	0.194762	0.754507	0.825759	-0.384791	1.65883	0.825895	0.190842	0.830539	0.938788	0.685695	0.983127		58.2878
met-a-674	X-13183--stearamide	9	5e-06	0.399864	0.403875	-0.91663	1.09813	0.488559	-1.18304	1.70811	0.99914	-0.00275285	2.46608	0.667502	-0.698969	1.56761	0.545226	0.685615	0.95922		22.0701
met-a-442	X-10500	23	5e-06	21.5377	0.404172	3.06981	3.67997	0.0746809	8.31097	4.66274	0.0740962	22.6738	12.0625	0.268341	7.14721	6.29372	0.171115	0.103957	0.955918		22.7479	1
met-a-547	X-11818	11	5e-06	9.61113	0.404395	2.26292	2.71399	0.761596	1.11731	3.6828	0.501565	4.40083	6.28608	0.59942	2.58529	4.76637	0.288318	0.711928	0.96049		23.848	2
met-a-313	Fructose	25	5e-05	2.1728	0.404553	0.776017	0.931014	0.585911	0.877726	1.61118	0.0512089	5.19037	2.52338	0.752089	0.731922	2.29061	0.843707	0.0641229	0.94657		18.0337	1
met-c-939	Urea	8	5e-06	1.76138	0.406828	0.566095	0.682462	0.573143	0.676264	1.20026	0.973257	0.0586068	1.67714	0.540808	1.08757	1.69183	0.7762	0.732252	0.947529		22.1327	1
met-a-558	1-arachidonoylglycerophosphocholine*	7	5e-07	0.23422	0.407219	-1.45149	1.75132	0.226473	-2.56655	2.122	0.191323	-5.23616	3.46666	0.217188	-3.16601	2.2964	0.561181	0.244402	0.988424		86.5511
met-a-749	2-hydroxyglutarate	41	5e-05	0.4349	0.407708	-0.832639	1.00568	0.973828	-0.054479	1.66055	0.695568	1.06285	2.69611	0.504903	2.07699	3.08679	0.861301	0.441493	0.947164		18.5528	1
met-a-374	Glycerol	12	5e-06	3.74934	0.408306	1.32158	1.59828	0.839072	0.551989	2.71808	0.69673	-1.43342	3.57306	0.859104	-0.479373	2.6379	0.835524	0.366026	0.960348		23.7151
met-a-512	X-11438	17	5e-06	0.35983	0.411294	-1.02212	1.24404	0.458264	-1.62409	2.18966	0.47729	-2.96284	4.0648	0.538079	-1.76743	2.80888	0.875837	0.611567	0.958628		23.6283
met-c-900	Free cholesterol in medium HDL	8	5e-07	0.795164	0.415247	-0.229207	0.281341	0.879236	0.105623	0.695173	0.997526	-0.00454748	1.40719	0.816569	0.199967	0.830236	0.975647	0.866885	0.979233		57.8558
met-a-345	Urate	7	5e-06	0.0433045	0.415568	-3.1395	3.85624	0.781087	-1.1887	4.27741	0.863701	1.41025	7.80448	0.847013	-0.94081	4.67049	0.433468	0.525885	0.985154		79.7741	2
met-a-441	X-10429	13	5e-06	4.0214	0.416603	1.39163	1.71314	0.415592	2.72438	3.34652	0.859339	1.00169	5.52145	0.617268	2.50889	4.8907	0.944447	0.937897	0.958838		24.4303	2
met-a-427	2-hydroxyisobutyrate	12	5e-06	8.48554	0.421024	2.13836	2.65752	0.882372	0.548676	3.70821	0.32982	-7.47819	7.30057	0.888006	-0.598102	4.14979	0.443055	0.187663	0.959901		28.3474
met-a-479	Propionylcarnitine	11	5e-07	4.70324	0.424501	1.54825	1.93862	0.446202	2.93051	3.84701	0.751446	-2.05891	6.30429	0.607316	2.64226	4.98031	0.928932	0.534219	0.974034		45.6335
met-a-659	Gamma-glutamylisoleucine*	15	5e-06	5.76138	0.4251	1.75118	2.19554	0.679895	1.37311	3.32789	0.10008	10.9562	6.18828	0.793044	1.24006	4.63711	0.535248	0.133398	0.958214		22.4176
met-a-449	N-acetylglycine	7	5e-06	0.445664	0.425421	-0.80819	1.01397	0.297011	-1.39874	1.34125	0.768992	-0.716001	2.30892	0.257836	-1.8525	1.48197	0.567275	0.96524	0.982545		58.4524
met-c-950	Concentration of very large VLDL particles	8	5e-08	1.4975	0.426067	0.403798	0.507322	0.96374	-0.0317988	0.69948	0.600165	0.944278	1.70717	0.85379	-0.173561	0.907705	0.514474	0.749793	0.98172		60.5673
met-c-959	Phospholipids in chylomicrons and largest VLDL particles	8	5e-08	1.56693	0.42986	0.449117	0.568913	0.972869	0.0267921	0.787769	0.20922	2.86544	2.03739	0.713143	-0.41313	1.0789	0.501851	0.261031	0.981153		55.161
met-a-468	Glycine	11	5e-06	0.308292	0.432117	-1.17671	1.49789	0.16317	-2.34775	1.68359	0.286456	-2.57183	2.26974	0.17181	-2.49433	1.69465	0.503236	0.421238	0.985759		84.2757	1
met-a-451	Creatine	28	5e-05	0.49277	0.432421	-0.707713	0.901482	0.268118	-1.65878	1.4979	0.147824	-3.25891	2.18476	0.205952	-2.36175	1.82236	0.900156	0.188069	0.953906		21.6027
met-c-960	Triglycerides in chylomicrons and largest VLDL particles	9	5e-08	1.49165	0.433207	0.399882	0.510239	0.998461	0.00145716	0.755505	0.305659	2.08067	1.88284	0.803408	-0.252592	0.981532	0.558224	0.381424	0.980656		57.3938
met-a-541	X-11787	14	5e-06	13.1247	0.434931	2.5745	3.29733	0.666873	-2.02469	4.70371	0.554715	-4.8547	7.9887	0.873214	-0.828522	5.09061	0.56392	0.321394	0.975633		43.6065
met-a-650	X-12749	10	5e-07	0.0926553	0.437973	-2.37887	3.06705	0.765262	-1.60469	5.37444	0.722825	4.149	11.2918	0.783314	-1.77058	6.24861	0.747762	0.556565	0.949135		28.9783
met-a-438	Cholate	36	5e-05	0.797857	0.440054	-0.225826	0.292483	0.868401	0.103282	0.623349	0.899334	0.114138	0.895541	0.915252	0.0759261	0.708348	0.987283	0.674618	0.94683		18.3921	1
met-a-675	X-13215	26	5e-06	0.301397	0.441302	-1.19933	1.55757	0.199813	-4.03885	3.15022	0.371442	-4.50556	4.94665	0.318634	-3.89446	3.82725	0.982394	0.462484	0.958792		23.4236
met-a-503	X-11374	11	5e-06	0.48366	0.443088	-0.726373	0.947045	0.559788	-0.952003	1.6325	0.581717	-1.53143	2.68016	0.406496	-1.67061	1.92787	0.800578	0.744343	0.960785		23.2455
met-a-564	Gamma-glutamylthreonine*	6	5e-06	0.11573	0.44403	-2.1565	2.81746	0.22249	-4.32821	3.54791	0.263105	-8.27647	6.36105	0.262454	-5.3619	4.2471	0.33676	0.345105	0.953971		22.9832
met-a-333	Pentadecanoate (15:0)	10	5e-06	0.106734	0.446634	-2.23742	2.93996	0.93515	0.361841	4.44704	0.32198	-8.21366	7.78097	0.480318	4.90508	6.66209	0.462914	0.429538	0.960629		23.3205
met-a-632	X-12544	10	5e-06	0.583585	0.448197	-0.538564	0.71011	0.406331	-1.21935	1.46844	0.630468	-0.869832	1.73931	0.555255	-0.970983	1.58483	0.929531	0.811268	0.960213		22.629
met-a-546	X-11805	44	5e-05	1.31958	0.450966	0.277313	0.367884	0.769741	-0.179038	0.611649	0.673104	-0.245942	0.578871	0.913882	-0.0559176	0.514037	0.584417	0.237989	0.945628		18.1163	1
met-a-580	X-12092	7	5e-07	0.740628	0.450985	-0.300257	0.398339	0.514517	-0.322874	0.495342	0.673364	-0.292442	0.653781	0.52452	-0.332538	0.49228	0.687321	0.986194	0.997643		444.497
met-a-671	X-12990--docosapentaenoic acid (n6-DPA)	6	5e-06	0.215533	0.453678	-1.53464	2.04811	0.29295	-2.58894	2.46174	0.442477	-9.50655	11.1647	0.250322	-3.30233	2.54038	0.298039	0.507123	0.964533		26.482
met-a-537	Adrenate (22:4n6)	33	5e-05	2.85139	0.454899	1.04781	1.40217	0.375328	1.60806	1.81386	0.608445	-2.00681	3.8775	0.515107	1.7232	2.61799	0.157181	0.404293	0.953371		21.1287	3
met-a-437	X-09108	6	5e-06	28.733	0.457092	3.35805	4.51567	0.966755	-0.287254	6.89209	0.579279	-76.9355	127.676	0.734203	-3.33201	9.27937	0.581343	0.563241	0.963847		23.043
met-a-560	X-11905	12	5e-06	2.13576	0.460203	0.758825	1.0275	0.872234	0.228273	1.41942	0.332509	2.18893	2.14945	0.707452	0.562121	1.4594	0.345085	0.463668	0.975285		38.7035
met-a-445	1-linoleoylglycerol (1-monolinolein)	43	5e-05	0.667285	0.460296	-0.404537	0.547887	0.438082	-0.776199	1.00098	0.057042	-2.42597	1.23892	0.384079	-0.905821	1.02981	0.676416	0.0718893	0.949451		19.2746	3
met-a-406	Taurochenodeoxycholate	6	5e-06	0.529126	0.460719	-0.636529	0.862899	0.8955	-0.222747	1.69586	0.998389	0.00542762	2.52652	0.91307	-0.209624	1.82597	0.836921	0.779603	0.961176		22.5171
met-a-620	1-heptadecanoylglycerophosphocholine	36	5e-05	2.02162	0.462658	0.7039	0.95837	0.533399	0.96071	1.5425	0.689052	-1.35295	3.35241	0.594105	1.27485	2.37041	0.80108	0.521489	0.944811		18.5754	2
met-a-351	Valine	6	5e-06	105.701	0.463187	4.66061	6.35299	0.607289	3.51793	6.84493	0.8014	2.56009	9.52522	0.619798	3.28695	6.22007	0.242305	0.760949	0.964384		26.6497
met-a-667	X-12850	6	5e-06	0.432123	0.46396	-0.839045	1.1457	0.475112	-1.17377	1.64351	0.865175	0.419809	2.31949	0.593593	-1.04038	1.82656	0.572878	0.547008	0.971897		33.2045	1
met-a-731	X-14658	7	5e-06	2.24022	0.464595	0.806572	1.10293	0.457341	1.44143	1.9394	0.265516	-5.20673	4.15447	0.414042	2.51872	2.87083	0.775592	0.181468	0.953519		22.1466
met-c-930	Concentration of small VLDL particles	12	5e-08	0.813746	0.466827	-0.206107	0.28325	0.748463	-0.164682	0.513562	0.28261	-1.23227	1.08514	0.724214	-0.258403	0.713829	0.879588	0.335372	0.988298		82.9764	3
met-a-312	Arabinose	30	5e-05	1.44772	0.467001	0.369993	0.508674	0.992254	0.00998619	1.02863	0.655757	0.515161	1.14331	0.878585	-0.154583	1.00303	0.991588	0.869755	0.946627		18.2666	2
met-a-604	X-12405	33	5e-05	1.89311	0.476029	0.638223	0.895494	0.761189	0.455266	1.49798	0.157912	3.27983	2.26651	0.989741	0.0249894	1.92837	0.883993	0.19691	0.947942		18.682	1
met-a-343	Guanosine	8	5e-06	2.45348	0.48135	0.897506	1.27462	0.640809	-0.731231	1.56726	0.0890144	6.16052	3.03901	0.570752	-1.545	2.5979	0.224461	0.112596	0.94328		22.2579
met-c-882	Free cholesterol in large LDL	19	5e-08	1.15716	0.481859	0.145968	0.207543	0.872173	-0.0652971	0.405828	0.908769	0.0559964	0.481436	0.841887	-0.0867965	0.428872	0.948678	0.818862	0.989873		93.6904	2
met-a-673	X-13069	11	5e-06	0.25231	0.483526	-1.3771	1.96548	0.999902	-0.000332492	2.70714	0.641313	3.15217	6.53982	0.681585	1.96947	4.66121	0.413742	0.485167	0.95543		24.4034
met-a-579	Lathosterol	9	5e-06	0.533235	0.485883	-0.628793	0.902308	0.944777	-0.156936	2.26569	0.613611	2.32565	4.40204	0.950886	0.198596	3.12491	0.978685	0.487248	0.955307		24.4963
met-a-636	X-12644	6	5e-07	9.5299	0.486044	2.25443	3.23627	0.444793	-2.73395	3.57789	0.263621	-6.67107	5.13375	0.439822	-3.03116	3.61363	0.157351	0.115295	0.970643		30.8428
met-a-368	Beta-hydroxyisovalerate	16	5e-06	0.364962	0.492962	-1.00796	1.47018	0.422639	-2.21704	2.7649	0.258358	-5.8114	4.93246	0.550343	-1.89579	3.10274	0.92974	0.303239	0.960558		23.8237	1
met-a-492	X-02249	7	5e-06	0.319228	0.494277	-1.14185	1.67054	0.85621	-0.504731	2.78547	0.690061	3.35154	7.92846	0.822282	-0.825976	3.52002	0.782256	0.579702	0.97135		29.9164
met-a-483	Docosapentaenoate (n3 DPA	37	5e-05	0.495486	0.495011	-0.702217	1.0291	0.262217	-1.79169	1.59806	0.591224	-1.10585	2.04016	0.445401	-1.29688	1.68082	0.34407	0.819281	0.946839		19.5234	3
met-a-481	Caprylate (8:0)	7	5e-07	76.9502	0.497818	4.34316	6.40653	0.645784	3.51127	7.6394	0.0928257	-92.7762	44.7438	0.963819	0.53382	11.2887	0.208416	0.0804424	0.96686		27.1326
met-c-846	3-hydroxybutyrate	11	5e-06	1.49132	0.505991	0.399664	0.600914	0.292718	1.04678	0.994869	0.851542	-0.352097	1.82805	0.350296	1.72779	1.76342	0.76039	0.663678	0.965419		26.3711
met-a-398	X-05426	7	5e-06	0.48945	0.508321	-0.714473	1.08016	0.948418	-0.122803	1.89823	0.636867	2.12135	4.22425	0.992454	0.0222321	2.25513	0.789977	0.505176	0.960403		23.1944
met-c-928	Free cholesterol in small VLDL	13	5e-08	1.23665	0.510679	0.212406	0.322913	0.967171	0.0208837	0.507419	0.645294	0.51731	1.09312	0.924451	-0.0710489	0.733659	0.714714	0.771977	0.988301		83.8412	1
met-c-887	Cholesterol esters in large VLDL	11	5e-08	0.824942	0.510806	-0.192443	0.292651	0.809547	-0.143103	0.593764	0.620258	-0.591443	1.15275	0.81548	-0.172439	0.719695	0.917441	0.717495	0.983068		70.5	1
met-a-433	Levulinate (4-oxovalerate)	6	5e-07	21.9349	0.511141	3.08808	4.69983	0.414085	5.4075	6.62094	0.575371	38.681	63.5078	0.45646	7.83324	9.70977	0.566151	0.603845	0.972017		31.5115
met-c-873	Isoleucine	14	5e-06	0.718221	0.512145	-0.330979	0.504924	0.972851	0.0280414	0.823946	0.503263	0.901182	1.30588	0.966893	0.0548533	1.29639	0.841945	0.299718	0.966603		26.7166
met-a-353	Cortisol	35	5e-05	0.438265	0.514014	-0.824932	1.26407	0.471596	-1.4596	2.02754	0.446061	-2.84279	3.68607	0.510856	-2.36601	3.56062	0.838337	0.555729	0.949091		19.101	1
met-c-929	Total lipids in small VLDL	12	5e-08	0.831252	0.515042	-0.184823	0.283902	0.777442	-0.149782	0.529913	0.291627	-1.26895	1.13982	0.756039	-0.215532	0.676616	0.879582	0.335685	0.988351		82.4787	2
met-a-505	X-03056--N-[3-(2-Oxopyrrolidin-1-yl)propyl]acetamide	13	5e-06	0.439484	0.515426	-0.822154	1.26405	0.899748	0.291207	2.31155	0.693263	-1.23899	3.05947	0.588304	1.85785	3.34032	0.852654	0.874518	0.967617		40.4696	2
met-a-536	X-11593--O-methylascorbate*	6	5e-08	0.191883	0.51599	-1.65087	2.5416	0.498227	-1.67765	2.47703	0.694257	-1.96119	4.63982	0.562519	-1.55719	2.51226	0.323749	0.936674	0.994535		170.04
met-a-496	X-11317	7	5e-07	0.0662196	0.522018	-2.71478	4.24027	0.53788	-3.82323	6.20633	0.998917	0.024105	16.9039	0.471516	-5.94352	7.73704	0.596625	0.872329	0.966115		30.1509
met-a-428	X-08766	11	5e-06	0.236352	0.52327	-1.44243	2.25976	0.277546	-3.30764	3.04613	0.0421435	-10.0948	4.26552	0.142869	-4.59378	2.88877	0.307153	0.0449477	0.957324		21.8441
met-a-626	10-nonadecenoate (19:1n9)	32	5e-05	2.11773	0.526563	0.750342	1.18489	0.62502	0.880508	1.80156	0.572571	2.16456	3.79397	0.732864	-1.13558	3.29718	0.75584	0.69397	0.944743		18.8795	2
met-a-424	1-oleoylglycerol (1-monoolein)	10	5e-06	0.461195	0.52944	-0.773935	1.23069	0.955483	-0.119446	2.13973	0.900136	-0.877541	6.77479	0.970679	0.132331	3.50167	0.805314	0.987829	0.953395		24.3405
met-a-387	Glycerophosphorylcholine (GPC)	8	5e-06	0.497081	0.539435	-0.699001	1.13905	0.62232	-0.731133	1.48434	0.701886	-0.679363	1.6916	0.625072	-0.76623	1.49949	0.6156	0.986094	0.955144		22.5958
met-a-715	X-14056	44	5e-05	1.65324	0.54001	0.502736	0.820394	0.572673	0.900727	1.5967	0.680627	-1.06801	2.5767	0.83391	0.538791	2.55391	0.994246	0.502373	0.947152		18.4808	4
met-a-681	Oleoylcarnitine	31	5e-05	0.435814	0.540788	-0.830539	1.35793	0.425401	-1.62559	2.03941	0.566959	2.02378	3.49439	0.497007	-2.50343	3.641	0.342483	0.38234	0.94958		18.7762	1
met-a-436	X-09026	11	5e-06	2.38296	0.54098	0.868341	1.42041	0.422307	3.06732	3.82256	0.729555	4.07494	11.4248	0.470154	3.73505	4.9757	0.993826	0.777836	0.962024		23.9365
met-a-585	X-12116	50	5e-05	1.32282	0.543174	0.279763	0.460121	0.524772	0.507175	0.797437	0.827063	0.297786	1.35564	0.379761	-1.1567	1.30502	0.950127	0.988442	0.945979		18.2642	3
met-c-903	Phospholipids in medium HDL	7	5e-08	1.19257	0.543725	0.176114	0.290047	0.776934	0.22435	0.791868	0.729232	-0.615743	1.68165	0.815626	0.233618	0.958863	0.976578	0.631671	0.976976		55.062
met-a-418	Glucose	26	5e-06	3.69569	0.551233	1.30717	2.19355	0.684131	1.68292	4.13664	0.807115	1.44907	5.86999	0.921175	0.498613	4.98824	0.955873	0.978052	0.959051		23.5124
met-a-622	1-stearoylglycerophosphocholine	47	5e-05	0.501826	0.555326	-0.689501	1.16905	0.922428	-0.170057	1.7464	0.365626	-2.78229	3.04432	0.850737	-0.50411	2.66386	0.496317	0.45994	0.944321		18.7117	2
met-a-581	X-12093	7	5e-06	0.654455	0.558209	-0.423953	0.724083	0.810781	-0.218289	0.911746	0.712111	0.604596	1.54747	0.787581	-0.290196	1.02988	0.494928	0.479178	0.989375		80.6122
met-c-927	Total cholesterol in small VLDL	15	5e-08	1.24832	0.561771	0.221796	0.382266	0.782451	0.149256	0.540535	0.854672	-0.197634	1.05779	0.942464	0.0494364	0.672796	0.493922	0.676188	0.985536		69.0336	1
met-a-737	7-alpha-hydroxy-3-oxo-4-cholestenoate (7-Hoca)	8	5e-06	0.177816	0.561933	-1.72701	2.97774	0.961795	0.225103	4.6993	0.673206	3.74057	8.44137	0.921345	0.594578	5.80895	0.676399	0.501552	0.95872		22.6995
met-a-573	Isobutyrylcarnitine	10	5e-06	2.2367	0.56278	0.805	1.39101	0.772092	0.575902	1.98834	0.566177	-1.85043	3.09271	0.734849	0.723024	2.06953	0.575876	0.353567	0.980789		48.411
met-a-732	X-14662	10	5e-06	0.717772	0.562804	-0.331603	0.573031	0.521479	-0.624111	0.973551	0.235803	-1.38727	1.08226	0.31569	-0.914404	0.860624	0.798683	0.217988	0.94332		22.6248	1
met-a-556	X-11859	6	5e-06	0.127051	0.564134	-2.06317	3.57747	0.924188	-0.394102	4.14147	0.920917	1.53867	14.5586	0.608639	3.73906	6.85014	0.209479	0.809761	0.950691		21.6528
met-a-383	3-methyl-2-oxovalerate	8	5e-07	6.11786	0.564688	1.81121	3.14506	0.904957	-0.570315	4.77642	0.63383	-6.57718	13.1129	0.913733	-0.709265	6.31544	0.658363	0.529538	0.972319		33.5071
met-a-462	3-(4-hydroxyphenyl)lactate	13	5e-06	0.228612	0.570221	-1.47573	2.59936	0.765055	-1.11684	3.73714	0.480128	-5.0513	6.91121	0.922991	-0.536083	5.43038	0.51474	0.585502	0.961908		24.9704
met-a-563	Gamma-glutamylmethionine*	6	5e-06	2.61216	0.571184	0.960177	1.6955	0.533266	1.88666	3.02822	0.434358	6.80973	7.84512	0.487877	2.70178	3.60981	0.777157	0.477297	0.963507		22.9376
met-a-534	X-11550	13	5e-06	0.0617691	0.580303	-2.78435	5.03552	0.887696	1.10717	7.84004	0.989803	0.304879	23.3193	0.805779	2.68705	10.6895	0.677174	0.893776	0.960303		23.9421	2
met-a-583	X-12095--N1-methyl-3-pyridone-4-carboxamide	13	5e-06	2.21758	0.582824	0.796418	1.44997	0.935386	0.186875	2.3051	0.481035	2.01191	2.75853	0.994745	-0.0151651	2.25523	0.739431	0.584861	0.96287		24.8552	2
met-c-865	Mean diameter for HDL particles	13	5e-08	1.10886	0.583074	0.103335	0.188258	0.573101	0.21541	0.382279	0.851283	0.141096	0.735086	0.518826	0.279804	0.420963	0.950878	0.956533	0.993401		139.873
met-a-554	X-11852	6	5e-06	1.4755	0.584008	0.388996	0.710444	0.630779	0.546547	1.13715	0.294243	2.09466	1.73675	0.458723	1.06171	1.32309	0.72036	0.308043	0.958515		22.2817
met-c-911	Free cholesterol in medium VLDL	11	5e-08	0.861881	0.589445	-0.148638	0.275439	0.767957	-0.158992	0.538869	0.469671	-0.798351	1.05773	0.69709	-0.275628	0.687917	0.928234	0.520859	0.988634		84.2616	1
met-a-700	X-13658	8	5e-06	1.13516	0.600848	0.126774	0.242314	0.824183	-0.0529497	0.238331	0.143975	-0.554827	0.330271	0.91296	-0.026074	0.230097	0.27172	0.0339152	0.948557		25.4268	1
met-c-957	Total lipids in chylomicrons and largest VLDL particles	8	5e-08	0.817718	0.601161	-0.201238	0.384974	0.723969	-0.275085	0.778926	0.675778	-0.99975	2.27543	0.740429	-0.355063	1.03	0.903335	0.728179	0.978156		49.0196	1
met-c-875	Cholesterol esters in large HDL	14	5e-08	1.13127	0.601536	0.123343	0.236202	0.408944	0.372373	0.450949	0.451143	0.629779	0.80858	0.359861	0.459402	0.484018	0.918501	0.505753	0.988002		94.6441
met-a-572	Gamma-glutamylphenylalanine	20	5e-06	4.59471	0.603168	1.52491	2.93335	0.901912	-0.555381	4.50627	0.904247	1.13149	9.27416	0.655765	-3.09853	6.84186	0.729268	0.964275	0.959443		24.2639
met-c-931	Phospholipids in small VLDL	13	5e-08	1.18342	0.603906	0.168409	0.324619	0.904285	-0.062224	0.517456	0.909828	0.12666	1.09293	0.795696	-0.169903	0.641754	0.712219	0.968265	0.988364		84.2056	1
met-a-326	Lysine	14	5e-06	6.90153	0.605491	1.93174	3.73992	0.66243	2.86676	6.56669	0.626806	12.0614	24.1715	0.740153	3.05751	9.02391	0.867922	0.676293	0.964941		26.609	1
met-c-947	Phospholipids in very large HDL	15	5e-08	1.13089	0.60559	0.123009	0.238215	0.782667	0.112056	0.406226	0.961998	0.0342383	0.704889	0.665147	0.192381	0.435123	0.832877	0.89164	0.991687		112.52
met-a-354	Cortisone	24	5e-06	3.25337	0.609719	1.17969	2.31097	0.208835	4.33495	3.44926	0.0631449	9.46678	4.83717	0.329065	4.22896	4.24103	0.653648	0.0581782	0.952108		24.0158
met-c-916	Mono-unsaturated fatty acids	7	5e-08	1.21568	0.617921	0.195306	0.391553	0.986771	0.0106099	0.639884	0.879748	0.369918	2.32372	0.792508	0.2447	0.889677	0.759552	0.941526	0.973477		55.9589
met-c-861	Glycerol	16	5e-06	0.764355	0.620558	-0.268724	0.54281	0.470802	-0.586147	0.812767	0.847572	0.194389	0.992736	0.548299	-0.71783	1.16876	0.523342	0.580633	0.95971		23.6556
met-a-686	X-13477	28	5e-05	2.48357	0.622865	0.909696	1.84975	0.648992	1.22155	2.68375	0.649555	-1.70872	3.71707	0.427631	3.85124	4.78183	0.300914	0.423134	0.943673		18.2658	1
met-a-371	X-03003	46	5e-05	1.7977	0.624506	0.586507	1.19824	0.921551	0.226782	2.30282	0.663081	1.45062	3.30721	0.81173	0.680127	2.83861	0.965338	0.771415	0.94393		18.1	2
met-a-470	Glycochenodeoxycholate	9	5e-06	1.3883	0.627736	0.328082	0.676575	0.989182	0.0151482	1.11725	0.9036	-0.226012	1.79983	0.981981	-0.0283427	1.21641	0.787828	0.734398	0.960491		24.008
met-c-896	Mean diameter for LDL particles	8	5e-08	0.827976	0.628003	-0.188771	0.389589	0.875801	-0.08761	0.560543	0.157378	1.83855	1.13823	0.965911	0.0266821	0.602447	0.670793	0.0988549	0.988461		81.9737
met-c-956	Triglycerides in very small VLDL	18	5e-08	1.12227	0.632356	0.115355	0.241121	0.93197	-0.0395253	0.463005	0.89807	-0.12488	0.959507	0.937585	-0.0500903	0.630286	0.951802	0.792411	0.982247		70.0293	1
met-c-913	Concentration of medium VLDL particles	13	5e-08	0.866629	0.632921	-0.143144	0.299703	0.816497	-0.12384	0.533674	0.478043	-0.74483	1.01414	0.724716	-0.242855	0.673603	0.892289	0.530033	0.984755		67.9483	1
met-a-506	X-11412	6	5e-07	4.81651	0.636622	1.57205	3.32761	0.604607	3.49519	6.75025	0.706934	37.619	93.1344	0.65363	4.65795	9.76966	0.863673	0.717988	0.969903		27.702
met-a-335	Pipecolate	8	5e-06	2.1035	0.637102	0.743603	1.57625	0.839213	0.600147	2.95783	0.214505	-10.0766	7.26025	0.891276	0.512795	3.61778	0.845093	0.167873	0.951144		23.4115
met-a-480	Caproate (6:0)	16	5e-06	0.18794	0.640468	-1.67163	3.57918	0.394094	4.00176	4.69571	0.244575	13.334	10.9773	0.603225	3.01513	5.6787	0.264643	0.171776	0.958662		23.2741	1
met-a-582	X-12094	35	5e-05	1.55924	0.642038	0.444197	0.955567	0.27496	-1.73599	1.59015	0.837856	0.43135	2.09131	0.264252	-2.44348	2.15256	0.802581	0.99433	0.946243		18.8364	1
met-a-381	N-acetylornithine	9	5e-06	0.757472	0.644594	-0.277769	0.602163	0.703848	-0.346425	0.911331	0.71493	-0.463438	1.2183	0.702509	-0.378591	0.956215	0.880413	0.831548	0.992539		164.914	1
met-a-461	3-carboxy-4-methyl-5-propyl-2-furanpropanoate (CMPF)	10	5e-06	0.717628	0.651193	-0.331804	0.733908	0.715552	-0.359117	0.985475	0.364984	-1.6372	1.70472	0.584757	-0.665062	1.17352	0.430707	0.419272	0.957538		24.5817
met-a-379	Carnitine	17	5e-08	0.183935	0.655512	-1.69317	3.79535	0.7235	-2.22069	6.27697	0.797201	-2.50095	9.56081	0.863384	-1.14104	6.52551	0.78892	0.924928	0.982035		57.7842
met-a-592	X-12217	7	5e-06	1.69107	0.660492	0.525361	1.19608	0.546933	1.72198	2.85871	0.619755	-2.21572	4.19238	0.653337	1.78431	3.77716	0.943793	0.474508	0.947266		22.28
met-a-621	1-oleoylglycerophosphocholine	7	5e-06	3.64907	0.671662	1.29447	3.05395	0.994801	-0.0272133	4.17662	0.454952	5.90658	7.2956	0.906298	-0.641808	5.22771	0.484504	0.513256	0.957845		22.9505
met-a-523	X-11485	39	5e-05	1.25282	0.674575	0.225396	0.536815	0.884351	0.142522	0.979826	0.85961	-0.226409	1.27119	0.419836	-1.27535	1.56378	0.925129	0.682238	0.946929		18.2922	1
met-a-430	Phenyllactate (PLA)	11	5e-06	2.28904	0.677808	0.828133	1.99331	0.971488	-0.135988	3.80463	0.557661	-4.91449	8.07143	0.531072	-3.43632	5.29626	0.90393	0.465867	0.968436		28.806	1
met-a-734	Gamma-glutamylglutamate	8	5e-06	0.474311	0.677923	-0.745892	1.79604	0.574431	-1.0789	1.92134	0.358049	-4.8288	4.85191	0.402474	-2.24147	2.51546	0.0877268	0.399018	0.962525		23.6299
met-a-588	X-12189	20	5e-06	0.897359	0.678836	-0.108299	0.26156	0.452888	-0.297369	0.396171	0.311572	-0.393793	0.378215	0.241571	-0.457781	0.378708	0.505466	0.300889	0.960132		23.7712
met-c-857	Omega-7, omega-9 and saturated fatty acids	7	5e-08	1.1734	0.681127	0.159903	0.389128	0.969607	-0.0244336	0.641288	0.2943	-2.41806	2.06465	0.891127	0.113827	0.797139	0.747052	0.253892	0.97748		58.2705
met-c-910	Cholesterol esters in medium VLDL	12	5e-08	0.887996	0.684579	-0.118788	0.292422	0.788047	-0.140305	0.521875	0.236257	-1.40874	1.11799	0.754317	-0.207491	0.646635	0.865768	0.246076	0.986206		79.9599	2
met-a-561	X-12007	17	5e-06	1.18441	0.689363	0.169242	0.423402	0.461607	-0.537949	0.730706	0.239174	-1.17721	0.960367	0.613894	-0.369551	0.718187	0.748671	0.123804	0.958989		22.909	1
met-a-595	X-12236	8	5e-06	1.55765	0.689882	0.443178	1.11068	0.274773	1.63656	1.4985	0.206138	4.13669	2.91848	0.375806	1.78778	1.89048	0.432974	0.219977	0.962563		23.3439
met-a-599	X-12329	19	5e-06	0.9406	0.691298	-0.0612377	0.154214	0.876727	0.0397575	0.256302	0.97151	-0.00933122	0.257457	0.971761	-0.00925201	0.257752	0.892458	0.758187	0.957099		21.8999
met-a-591	X-12216	44	5e-05	0.784718	0.694471	-0.242431	0.617195	0.770948	0.316315	1.08649	0.803788	-0.31074	1.24284	0.591541	0.791061	1.46317	0.87686	0.946953	0.946684		18.2406	1
met-c-920	Pyruvate	17	5e-06	1.18433	0.69472	0.169179	0.431077	0.551779	0.447684	0.752289	0.401405	0.703445	0.814548	0.432535	0.635306	0.789052	0.773881	0.415044	0.964644		27.2944	2
met-a-315	Pyruvate	10	5e-06	0.462403	0.696669	-0.771319	1.97865	0.411457	-2.31502	2.81862	0.385481	-5.20957	5.67519	0.604058	-1.96214	3.65154	0.510899	0.425385	0.959061		21.9845	1
met-a-350	Laurate (12:0)	7	5e-07	0.216121	0.696979	-1.53192	3.93403	0.617398	3.36608	6.73834	0.301984	152.874	132.88	0.681735	4.18871	9.72555	0.78262	0.297331	0.961106		27.4749
met-a-323	Isoleucine	10	5e-06	6.03133	0.697071	1.79697	4.61616	0.373187	5.77454	6.48446	0.514166	8.26672	12.1115	0.545666	5.17715	8.24511	0.506265	0.576521	0.948273		22.9639
met-a-359	Gamma-glutamylglutamine	15	5e-06	2.32073	0.698112	0.84188	2.17052	0.532383	1.97765	3.16742	0.413891	3.29262	3.90087	0.575509	1.80085	3.14097	0.573687	0.449999	0.966983		28.2777	1
met-a-455	Cysteine	11	5e-06	1.73963	0.699367	0.553674	1.43374	0.53951	1.69671	2.76537	0.764962	-0.883883	2.86812	0.481569	1.81445	2.48222	0.852087	0.515824	0.955443		21.9857
met-a-728	X-14625	10	5e-06	0.307024	0.703258	-1.18083	3.09989	0.79119	-1.52277	5.7514	0.309776	-10.742	9.90582	0.981586	-0.188603	7.94806	0.839901	0.317971	0.964852		26.0919
met-a-754	15-methylpalmitate (isobar with 2-methylpalmitate)	9	5e-06	0.37333	0.704949	-0.985292	2.60213	0.691361	1.63334	4.1141	0.283436	11.6527	10.0308	0.562546	3.05011	5.04946	0.69749	0.226513	0.924539		23.1975
met-c-934	Serum total triglycerides	10	5e-08	0.915546	0.707258	-0.0882343	0.234953	0.859335	-0.0927534	0.523376	0.860999	-0.216526	1.19741	0.802799	-0.175932	0.683996	0.968043	0.911914	0.985871		90.8675	2
met-a-347	Arginine	9	5e-06	2.97439	0.707331	1.09004	2.90334	0.834551	-0.997818	4.77726	0.713087	-3.8807	10.1325	0.487085	-5.8562	8.03876	0.72237	0.616485	0.959436		22.9463
met-c-919	Phenylalanine	7	5e-07	1.20082	0.708899	0.183005	0.49019	0.726214	0.322979	0.922357	0.546519	1.21049	1.87268	0.720718	0.415434	1.10849	0.866367	0.574784	0.97765		41.4711	2
met-a-693	X-13548	23	5e-06	0.382585	0.709521	-0.960805	2.57935	0.674131	1.75349	4.17016	0.11756	14.8771	9.11522	0.383254	6.18487	6.95164	0.789612	0.0801992	0.954331		24.2674	3
met-a-416	X-06351	33	5e-05	1.3674	0.709533	0.312912	0.840071	0.964634	0.0651942	1.47034	0.835933	-0.377756	1.80876	0.932337	-0.134738	1.57448	0.883657	0.650735	0.94712		18.3802	2
met-a-426	X-08402	11	5e-06	1.8335	0.710876	0.606228	1.63545	0.739865	-0.8133	2.44946	0.36794	-3.22105	3.39812	0.511224	-1.74591	2.56308	0.723618	0.202098	0.984631		61.4862	1
met-c-890	Concentration of large VLDL particles	8	5e-08	0.900482	0.711809	-0.104825	0.283749	0.708198	-0.223399	0.596879	0.741176	-0.463065	1.33846	0.778794	-0.231066	0.791479	0.938647	0.783266	0.978777		78.5581	2
met-a-551	X-11847	7	5e-06	0.693447	0.719277	-0.36608	1.01852	0.855079	-0.242354	1.32694	0.281176	4.10802	3.4016	0.338536	1.80024	1.73144	0.328555	0.229013	0.961288		22.1378
met-a-525	X-11497	56	5e-05	0.617481	0.722031	-0.482107	1.3552	0.640371	-0.966905	2.06966	0.831026	0.978678	4.56426	0.584993	-2.09549	3.81453	0.673588	0.737518	0.943577		18.3391	1
met-a-452	Erythrose	30	5e-05	0.776613	0.725407	-0.252813	0.71977	0.693094	-0.574687	1.45616	0.759516	-0.497333	1.60884	0.707073	-0.555451	1.46359	0.951043	0.854163	0.944909		18.621
met-a-696	X-13619	18	5e-06	2.69511	0.729711	0.99144	2.86949	0.712727	2.0281	5.5082	0.552707	-11.4082	18.8105	0.884326	1.47451	9.98388	0.965208	0.508709	0.95935		23.2368
met-a-459	Pyridoxate	6	5e-06	0.519673	0.731077	-0.654555	1.90448	0.924713	-0.199233	2.10831	0.560795	1.90282	3.00346	0.996326	-0.00951225	1.96551	0.29182	0.33767	0.95674		22.2239
met-a-393	X-04499--3,4-dihydroxybutyrate	11	5e-06	0.3813	0.731766	-0.964169	2.81282	0.968665	0.162155	4.1279	0.960957	0.691689	13.7424	0.708903	3.05366	7.94895	0.527528	0.904507	0.963124		25.6066	1
met-a-735	Octadecanedioate	42	5e-05	1.35308	0.73347	0.302385	0.888026	0.468717	1.05673	1.45842	0.406669	2.11151	2.51785	0.822746	0.524469	2.32627	0.911183	0.434031	0.951284		20.4271	1
met-a-703	4-hydroxyhippurate	50	5e-05	1.11534	0.733501	0.109162	0.320621	0.552672	0.378737	0.637861	0.838781	-0.203084	0.992786	0.608821	0.590297	1.14606	0.999497	0.722606	0.939239		18.1597	1
met-a-629	X-12510--2-aminooctanoic acid	11	5e-06	1.33879	0.736696	0.291769	0.86776	0.781676	-0.343527	1.23956	0.606908	-0.926775	1.73862	0.751978	-0.451736	1.39054	0.808566	0.385408	0.987725		89.6273
met-a-482	10-undecenoate (11:1n1)	11	5e-06	2.01352	0.736892	0.699885	2.08316	0.24156	3.0988	2.64607	0.270528	4.28274	3.64802	0.32416	2.7328	2.63529	0.419017	0.264698	0.980605		46.9419
met-a-408	X-05907	9	5e-06	2.77329	0.737787	1.02003	3.04683	0.679534	-1.89065	4.57675	0.904137	-0.977623	7.82912	0.602914	-2.49057	4.5994	0.533932	0.787211	0.957567		23.9926
met-a-687	2-palmitoylglycerophosphocholine*	14	5e-06	0.455169	0.737811	-0.787087	2.35125	0.551732	-2.22456	3.73772	0.67212	-4.55206	10.4931	0.780399	-1.79678	6.31232	0.787974	0.715725	0.956794		21.9699	1
met-c-849	Citrate	7	5e-07	0.851541	0.739003	-0.160708	0.482354	0.774257	-0.241427	0.841765	0.867564	0.849964	4.84276	0.840971	-0.222895	1.06381	0.806475	0.841376	0.982284		56.9906
met-a-726	X-14541	11	5e-06	1.38923	0.742004	0.328753	0.998638	0.961069	-0.0692229	1.41814	0.423653	-2.89482	3.45388	0.928459	-0.155642	1.69043	0.438157	0.35495	0.952793		22.6093
met-a-352	Urea	8	5e-06	2.89023	0.743486	1.06133	3.24328	0.535419	3.19005	5.14727	0.496576	7.65414	10.5787	0.520544	3.91576	5.78971	0.668277	0.528104	0.960893		22.3666
met-c-909	Total cholesterol in medium VLDL	13	5e-08	0.901038	0.743976	-0.104207	0.319074	0.78123	-0.149907	0.539785	0.11858	-1.7369	1.02603	0.639252	-0.31292	0.650726	0.766132	0.11401	0.988017		82.2686	1
met-a-617	N-acetylthreonine	59	5e-05	1.41057	0.744529	0.343993	1.05564	0.776445	0.545046	1.91949	0.188788	-3.87955	2.91677	0.501014	2.10107	3.10289	0.968565	0.112832	0.946301		18.3791	2
met-a-727	X-14588	6	5e-06	7.1798	0.751336	1.97127	6.22092	0.948455	-0.757955	11.7245	0.819403	-3.96489	16.2651	0.932527	-1.07325	12.0572	0.783067	0.685653	0.964455		23.688
met-a-400	Glycylvaline	36	5e-05	0.843785	0.759886	-0.169857	0.55576	0.727615	-0.302499	0.8685	0.283383	-1.7449	1.60084	0.153294	-2.52367	1.72891	0.668739	0.297091	0.944989		18.1024	3
met-a-552	X-11849	7	5e-06	1.1904	0.761057	0.174287	0.573136	0.717805	0.35228	0.97478	0.737648	0.521601	1.47268	0.825112	0.300831	1.30322	0.686618	0.798667	0.933051		22.5547
met-c-946	Concentration of very large HDL particles	13	5e-08	1.06885	0.761427	0.0665843	0.21931	0.601407	0.226605	0.433794	0.287402	0.812769	0.727005	0.591292	0.280395	0.508255	0.945007	0.274407	0.990368		95.8874
met-a-384	3-methylhistidine	34	5e-05	1.0979	0.766393	0.0933948	0.314359	0.591177	0.303643	0.565306	0.589722	0.42912	0.78778	0.88551	0.100962	0.695779	0.963005	0.623157	0.942954		18.3366	1
met-c-943	Cholesterol esters in very large HDL	13	5e-08	0.915791	0.768163	-0.0879674	0.298419	0.883028	-0.0732617	0.497934	0.329778	1.04492	1.02474	0.694506	0.265277	0.659332	0.834829	0.258613	0.987382		73.1673
met-c-866	Histidine	7	5e-07	1.17606	0.769876	0.162174	0.55437	0.670274	-0.354615	0.832874	0.691938	-1.17726	2.80314	0.515075	-0.849184	1.22795	0.676071	0.643241	0.98097		45.5825
met-a-664	X-12833	10	5e-06	1.06637	0.771343	0.0642611	0.221119	0.589054	0.181918	0.336756	0.945133	-0.0314519	0.442922	0.706254	0.162766	0.418323	0.683073	0.796662	0.949105		23.6221
met-a-432	Aspartylphenylalanine	29	5e-05	0.78814	0.771731	-0.238079	0.820648	0.668908	0.548364	1.28228	0.708921	0.715931	1.89765	0.698596	0.696599	1.78058	0.694705	0.573785	0.951773		20.5562	4
met-c-938	Tyrosine	8	5e-07	0.857646	0.773343	-0.153564	0.533199	0.543692	-0.493001	0.811871	0.582568	-0.672568	1.15816	0.676853	-0.398327	0.916286	0.677064	0.610164	0.978156		46.7241
met-a-448	3-indoxyl sulfate	35	5e-05	1.24825	0.774551	0.22174	0.77416	0.612319	-0.739515	1.45928	0.398179	2.00585	2.34332	0.538245	-1.60893	2.5877	0.975225	0.404368	0.940998		18.2479
met-c-889	Total lipids in large VLDL	7	5e-08	0.913473	0.779194	-0.0905015	0.322794	0.734691	-0.230172	0.67919	0.695917	-0.651056	1.57195	0.893733	-0.115623	0.829724	0.903596	0.719955	0.978387		74.3876	2
met-a-680	Cysteine-glutathione disulfide	7	5e-06	0.626119	0.781297	-0.468214	1.68648	0.98746	0.0306556	1.95046	0.207774	-12.7798	8.8372	0.577524	2.14012	3.63522	0.192241	0.216106	0.967112		26.1341
met-c-854	Description of average fatty acid chain length, not actual carbon number	19	5e-06	1.10368	0.781916	0.0986545	0.356381	0.911316	0.0657298	0.590147	0.739599	-0.314381	0.930484	0.598975	0.559121	1.04445	0.866416	0.620054	0.961024		24.285	1
met-c-901	Total lipids in medium HDL	7	5e-07	0.926621	0.782228	-0.0762108	0.27571	0.885677	0.118252	0.822474	0.655196	0.888924	1.8737	0.859527	0.170418	0.92253	0.981644	0.606886	0.975037		50.2079
met-a-500	3-dehydrocarnitine*	16	5e-06	0.611001	0.784422	-0.492656	1.8009	0.567015	-1.87237	3.27077	0.885791	-1.32231	9.04	0.230996	-5.16035	4.13335	0.902042	0.92553	0.965345		30.0667
met-c-840	Alanine	8	5e-07	1.22003	0.785033	0.198875	0.729105	0.246475	1.00846	0.870144	0.161547	3.57022	2.23664	0.349675	1.06941	1.06718	0.311894	0.16511	0.973584		49.2745
met-a-745	Chiro-inositol	6	5e-06	0.874738	0.785702	-0.133831	0.492212	0.667346	0.325532	0.757415	0.36359	1.8122	1.76919	0.592841	0.510103	0.893689	0.614843	0.308694	0.96239		23.4
met-a-473	Dodecanedioate	6	5e-06	0.727727	0.787993	-0.317829	1.18188	0.845998	-0.449349	2.31352	0.948577	-0.468233	6.82242	0.87553	-0.443493	2.69052	0.828702	0.982857	0.924437		24.2822
met-a-521	X-11478	7	5e-06	0.78694	0.791987	-0.239604	0.908516	0.950352	0.0898122	1.44241	0.832549	0.409171	1.83697	0.956559	0.076597	1.34885	0.754505	0.65987	0.974351		36.0646	1
met-a-593	X-12230	33	5e-05	1.1685	0.793827	0.155723	0.595855	0.616117	0.457161	0.91184	0.532476	-0.782348	1.23928	0.667946	0.601013	1.38814	0.654746	0.385202	0.947288		18.4155
met-c-949	Total lipids in very large VLDL	7	5e-08	0.903306	0.793846	-0.101694	0.389156	0.907777	-0.0835514	0.721245	0.522218	-1.35034	1.96347	0.885911	-0.136142	0.909462	0.854837	0.534528	0.983878		62.4776	1
met-a-607	1-eicosadienoylglycerophosphocholine*	57	5e-05	0.815876	0.796393	-0.203493	0.788677	0.370777	1.17283	1.3104	0.655113	0.763889	1.70087	0.658357	0.817888	1.8398	0.754347	0.514447	0.945534		18.7775	3
met-a-720	X-14205--alpha-glutamyltyrosine	7	5e-06	0.713945	0.799579	-0.336949	1.32714	0.835519	0.375253	1.80732	0.537014	2.5244	3.81092	0.786047	0.661657	2.3308	0.534874	0.454063	0.970565		29.1448
met-c-923	Triglycerides in small HDL	10	5e-08	1.06031	0.801658	0.058564	0.233135	0.874553	-0.0871619	0.552086	0.747241	-0.397288	1.19083	0.808547	-0.161396	0.64678	0.981106	0.690869	0.982798		81.2704	1
met-a-540	X-11786--methylcysteine	8	5e-06	0.699642	0.804398	-0.357187	1.44225	0.892549	-0.274399	2.03138	0.904221	-0.821141	6.5425	0.935505	-0.228398	2.72312	0.534455	0.94417	0.967808		27.2071
met-c-838	Acetoacetate	11	5e-06	1.14289	0.806633	0.133561	0.545655	0.974127	-0.031501	0.971279	0.859077	0.378865	2.07361	0.568687	-0.856823	1.45379	0.875945	0.901717	0.953911		25.0744
met-c-894	Lactate	13	5e-06	1.10295	0.809862	0.0979872	0.407256	0.910534	-0.10233	0.910689	0.762458	0.458524	1.47977	0.891319	-0.212304	1.52119	0.984929	0.786129	0.959934		23.923	1
met-a-594	X-12231	7	5e-06	0.637819	0.810122	-0.4497	1.87166	0.822947	0.551268	2.4637	0.286479	-14.2232	11.9248	0.71961	1.41524	3.7605	0.339783	0.295215	0.959188		22.8294
met-a-567	X-12039	12	5e-06	0.85351	0.810363	-0.158398	0.660109	0.959544	0.0564662	1.11316	0.351806	-1.47139	1.50666	0.871921	0.241817	1.46538	0.782045	0.324431	0.956463		23.0437
met-a-630	X-12524	15	5e-06	2.34012	0.813239	0.850204	3.59876	0.785793	1.42466	5.24202	0.416697	7.3632	8.77743	0.850887	1.43413	7.48915	0.568186	0.424924	0.956551		24.4018
met-a-328	Malate	10	5e-06	2.09202	0.815808	0.738131	3.16876	0.623765	2.12329	4.32864	0.624347	-12.1957	23.9501	0.503782	4.17223	5.99139	0.446814	0.600459	0.964581		25.403
met-a-666	X-12847	41	5e-05	0.914919	0.816907	-0.0889198	0.38406	0.712107	-0.247429	0.670488	0.356459	-0.702566	0.752857	0.308628	-0.823508	0.798569	0.893493	0.316361	0.946859		18.4881	2
met-a-624	Stearidonate (18:4n3)	50	5e-05	1.18646	0.817054	0.170974	0.739073	0.249755	1.48539	1.29059	0.612791	-0.877762	1.72306	0.416878	1.62622	1.98616	0.872367	0.489237	0.948314		19.1121	1
met-c-951	Phospholipids in very large VLDL	8	5e-08	0.927178	0.819924	-0.0756099	0.332142	0.879354	-0.102782	0.677142	0.696304	-0.747954	1.82595	0.862544	-0.1749	0.97375	0.926792	0.712443	0.983637		65.7211	1
met-a-396	X-18601	11	5e-06	1.29932	0.822791	0.26184	1.16915	0.652913	-0.742088	1.65011	0.37224	1.96429	2.09186	0.777224	-0.550834	1.89488	0.402812	0.351653	0.962421		26.7103	2
met-a-395	Dihomo-linoleate (20:2n6)	35	5e-05	1.28326	0.826428	0.249402	1.13734	0.973796	0.061923	1.88515	0.808015	-0.657758	2.68532	0.817971	-0.724222	3.12238	0.732195	0.705662	0.942445		18.2145	2
met-a-649	X-12740	10	5e-06	0.846917	0.828001	-0.166153	0.764745	0.585653	-0.569612	1.04488	0.471696	-1.1561	1.53057	0.613973	-0.577513	1.1054	0.404959	0.473011	0.960099		23.995
met-a-702	2-tetradecenoyl carnitine	11	5e-06	1.24492	0.830274	0.219075	1.02204	0.839756	0.380648	1.88248	0.845779	-0.558142	2.78799	0.645633	0.968197	2.04232	0.821764	0.758431	0.963173		24.6767
met-a-425	1-stearoylglycerol (1-monostearin)	15	5e-06	0.65424	0.832181	-0.424281	2.00222	0.610874	-1.68521	3.31194	0.513976	-5.17612	7.71422	0.7056	-1.62608	4.21719	0.76496	0.528646	0.958905		23.1752
met-a-542	X-11792	8	5e-06	0.879748	0.83422	-0.12812	0.612158	0.995365	-0.00554769	0.955067	0.963899	0.0960763	2.03625	0.865158	-0.178057	1.01078	0.654235	0.910125	0.973611		34.34	2
met-a-324	Threonine	13	5e-06	0.587375	0.839671	-0.532092	2.63002	0.665164	-1.96661	4.54398	0.954667	-0.668271	11.4909	0.470871	-5.2349	7.0309	0.821859	0.990344	0.957525		22.3527
met-a-750	Ergothioneine	34	5e-05	0.913286	0.843415	-0.0907062	0.459209	0.871279	0.146195	0.902248	0.648026	-0.773073	1.67751	0.770892	0.470332	1.60188	0.988508	0.663406	0.944866		17.598	1
met-a-648	X-12734	46	5e-05	1.0411	0.846307	0.0402791	0.207804	0.780569	0.12834	0.460698	0.821515	-0.0975999	0.430052	0.818553	0.0990083	0.429068	0.986981	0.682065	0.939303		18.5886
met-c-948	Triglycerides in very large HDL	16	5e-08	1.03873	0.857074	0.0379986	0.210986	0.9467	-0.0231765	0.346685	0.483197	0.383521	0.53245	0.636584	0.175703	0.364335	0.848675	0.466842	0.993123		142.517	1
met-a-421	3-methyl-2-oxobutyrate	10	5e-06	2.02582	0.862007	0.705973	4.06151	0.458485	4.20227	5.66844	0.682632	-6.21066	14.6426	0.488606	6.35048	8.79523	0.468001	0.63489	0.960777		23.0271	1
met-a-690	2-linoleoylglycerophosphocholine*	13	5e-06	0.689381	0.862238	-0.371962	2.14356	0.903942	-0.371181	3.07568	0.783432	-1.96243	6.96734	0.820417	1.07782	4.64497	0.516472	0.813998	0.958666		23.3535
met-a-691	X-13496	29	5e-06	1.51205	0.864202	0.413465	2.41753	0.736382	1.44476	4.2916	0.919791	1.05157	10.3456	0.639563	2.99454	6.32494	0.852435	0.949333	0.9588		23.5315
met-a-414	X-06307	26	5e-05	0.796257	0.864298	-0.227833	1.33309	0.943503	0.14785	2.08628	0.963257	-0.149998	3.22231	0.927936	0.241902	2.64786	0.713909	0.978577	0.947946		18.4939	4
met-a-714	Threitol	35	5e-05	0.858244	0.866768	-0.152867	0.911195	0.512453	-0.923832	1.41038	0.0628959	-4.02208	2.08948	0.481867	-1.19401	1.67907	0.705602	0.0435077	0.93316		18.8537	2
met-a-707	1-palmitoylglycerophosphoethanolamine	14	5e-06	1.31952	0.86862	0.277271	1.67625	0.95457	0.151781	2.66426	0.847227	0.810698	4.118	0.902914	0.374683	3.01232	0.694539	0.886149	0.966927		29.0531
met-a-730	X-14632	11	5e-06	0.881948	0.868911	-0.125622	0.761155	0.675251	-0.520661	1.24277	0.554593	-0.843732	1.37478	0.531944	-0.757169	1.16953	0.795222	0.482417	0.95573		22.4666	2
met-a-472	Scyllo-inositol	7	5e-06	0.776461	0.871325	-0.253009	1.56201	0.829545	-0.468108	2.17436	0.433255	2.0572	2.41532	0.812571	-0.591963	2.38913	0.477937	0.252129	0.96119		31.9509
met-a-590	X-12212	48	5e-05	1.0682	0.871845	0.065978	0.408999	0.682254	-0.310776	0.759121	0.267907	-1.09541	0.976765	0.542001	-0.618994	1.00769	0.96381	0.172258	0.946596		18.4962	6
met-a-670	X-12855	12	5e-06	0.814824	0.872306	-0.204784	1.27408	0.72314	-0.784422	2.21422	0.872254	1.06787	6.4731	0.651837	-1.59055	3.42941	0.842467	0.842861	0.954813		24.3023
met-a-304	Tryptophan	18	5e-08	2.2492	0.875861	0.810575	5.18874	0.552603	4.74283	7.98638	0.498701	54.3292	78.4813	0.620131	7.54054	14.9356	0.695265	0.503886	0.971761		34.0283
met-a-522	X-11483	7	5e-06	0.884072	0.876874	-0.123216	0.795289	0.902737	0.106909	0.874835	0.951906	-0.0790006	1.24612	0.792429	0.242714	0.882109	0.263111	0.96235	0.958808		25.034
met-a-549	X-11843	32	5e-05	0.970377	0.879278	-0.0300704	0.197982	0.98153	-0.00752178	0.324898	0.855196	0.0572142	0.310826	0.973466	0.00870822	0.259708	0.867205	0.675284	0.947069		18.0021	2
met-a-376	Mannitol	6	5e-06	0.906218	0.882078	-0.0984753	0.663871	0.406908	0.945298	1.13981	0.876939	-0.465088	2.81854	0.538353	0.952247	1.44248	0.76653	0.897109	0.936505		22.0612
met-a-550	X-11845	11	5e-06	1.06595	0.883825	0.0638655	0.437069	0.659128	0.462158	1.0477	0.844368	-0.708709	3.50752	0.757364	0.415604	1.30882	0.976157	0.826402	0.925553		22.2175	1
met-a-453	Threonate	9	5e-06	0.824686	0.885087	-0.192753	1.33371	0.493594	1.35619	1.98098	0.476249	1.73439	2.30462	0.474661	1.64513	2.19315	0.605855	0.308303	0.959547		22.107
met-a-329	Palmitate (16:0)	19	5e-06	1.5518	0.885565	0.439416	3.05323	0.527915	2.8015	4.43843	0.16154	10.2243	6.98559	0.477981	3.86721	5.33666	0.484773	0.13672	0.960068		23.807
met-a-606	X-12428	40	5e-05	0.943805	0.889619	-0.0578354	0.416723	0.981347	-0.0176595	0.755339	0.368461	-1.12075	1.23134	0.6214	0.623984	1.25341	0.952299	0.347968	0.946037		18.1859	3
met-a-458	DSGEGDFXAEGGGVR*	7	5e-06	1.17531	0.895008	0.161536	1.22404	0.79035	-0.541304	2.03608	0.377082	7.61139	7.85547	0.805	-0.765809	2.9678	0.698662	0.378004	0.932456		21.389	1
met-a-577	Alpha-ketoglutarate	9	5e-06	0.79224	0.896276	-0.232891	1.78643	0.892963	-0.316074	2.34901	0.921167	-0.335553	3.27087	0.777515	-0.66199	2.26498	0.380329	0.970242	0.960728		23.7125	1
met-a-668	Laurylcarnitine	6	5e-06	1.35673	0.898868	0.30508	2.40048	0.674707	-1.28391	3.05914	0.76175	-5.54232	17.0743	0.411693	-3.98422	4.45059	0.353879	0.746321	0		24.805	1
met-c-945	Total lipids in very large HDL	14	5e-08	0.971369	0.899812	-0.0290488	0.230732	0.734654	0.144544	0.426458	0.591578	0.475841	0.863201	0.565453	0.321394	0.544945	0.919219	0.540133	0.99101		103.275
met-a-502	C-glycosyltryptophan*	13	5e-06	1.6796	0.900513	0.518556	4.14803	0.357066	-5.90762	6.41456	0.984325	-0.232143	11.5503	0.51388	-5.64885	8.3972	0.613332	0.944925	0.956173		23.5576	2
met-c-853	Free cholesterol to esterified cholesterol ratio	14	5e-08	1.0356	0.903883	0.0349835	0.2897	0.985364	-0.0083439	0.454855	0.458435	0.471813	0.615882	0.863506	-0.0972806	0.554777	0.749641	0.410175	0.984708		64.4624	1
met-a-385	3-phenylpropionate (hydrocinnamate)	52	5e-05	0.958523	0.905925	-0.042362	0.358454	0.489081	-0.420982	0.608557	0.931487	-0.0505407	0.584909	0.52286	-0.358831	0.557728	0.962372	0.983371	0.947821		19.0435	3
met-c-952	Triglycerides in very large VLDL	8	5e-08	1.03865	0.906054	0.0379186	0.321297	0.971266	-0.0252536	0.7011	0.780302	-0.487425	1.67069	0.94321	-0.069066	0.93545	0.937566	0.750251	0.980976		65.2419	1
met-a-429	4-methyl-2-oxopentanoate	7	5e-06	1.74058	0.908191	0.554217	4.80588	0.976642	0.177339	6.0568	0.754777	5.6551	17.1367	0.906847	0.926134	7.58837	0.300735	0.767293	0.954724		26.8208
met-a-363	Xanthine	36	5e-05	0.897606	0.909054	-0.108024	0.945654	0.926794	0.189772	2.06544	0.905909	0.289555	2.43151	0.738654	0.672633	2.00011	0.972944	0.850885	0.94003		17.9048
met-c-888	Free cholesterol in large VLDL	10	5e-08	0.96838	0.909074	-0.0321312	0.281341	0.846157	-0.112931	0.582047	0.86989	-0.222691	1.31665	0.797945	-0.193711	0.734572	0.956573	0.880596	0.98125		72.522	1
met-c-942	Total cholesterol in very large HDL	14	5e-08	0.967597	0.911313	-0.0329396	0.295735	0.793312	0.127319	0.485929	0.231877	1.25708	0.998259	0.593734	0.347996	0.636346	0.852499	0.187518	0.985849		73.805
met-c-936	Total fatty acids	11	5e-08	1.0257	0.91149	0.0253798	0.228319	0.97216	-0.0190438	0.545678	0.591611	-1.11909	2.01192	0.945756	-0.0519954	0.745294	0.982684	0.575043	0.982144		53.8976	1
met-a-736	Leucylleucine	8	5e-06	1.18155	0.919967	0.166828	1.66039	0.740581	0.919367	2.77684	0.707595	2.75665	7.00654	0.790786	1.1605	4.21025	0.704913	0.712536	0.948924		22.789
met-a-532	X-11540	36	5e-05	0.967333	0.924765	-0.0332126	0.351705	0.878767	-0.113664	0.745177	0.918947	-0.0823183	0.802955	0.907866	0.0750315	0.643655	0.992716	0.938771	0.947021		18.5395	1
met-a-639	X-12680	9	5e-06	0.843463	0.927306	-0.170239	1.86596	0.956072	-0.134695	2.44527	0.252258	5.12025	4.10373	0.940981	0.216749	2.83721	0.363798	0.195363	0.960121		22.4073
met-a-399	Indolelactate	11	5e-06	1.2043	0.92917	0.185899	2.09135	0.91526	0.301713	2.83548	0.849394	0.761242	3.89513	0.795365	0.781842	2.93515	0.425077	0.861892	0.962479		24.9559
met-a-405	Glycodeoxycholate	43	5e-05	0.97504	0.933211	-0.025277	0.301612	0.543394	-0.286353	0.471216	0.169445	-1.49909	1.07183	0.400963	-0.876335	1.03279	0.567177	0.158495	0.947063		18.5265	3
met-a-331	Stearate (18:0)	25	5e-06	0.856582	0.934861	-0.154806	1.89411	0.974465	0.120417	3.76206	0.563331	4.41961	7.53711	0.894722	-0.80289	6.00328	0.983785	0.521614	0.962019		25.6462	1
met-c-944	Free cholesterol in very large HDL	15	5e-08	1.02172	0.935241	0.0214912	0.264497	0.648543	0.203383	0.446224	0.792884	0.24547	0.915842	0.561333	0.348238	0.585265	0.864122	0.796357	0.990095		94.3876
met-a-391	X-04495	7	5e-06	0.834963	0.935241	-0.180368	2.21986	0.375006	-2.96494	3.34215	0.213295	-9.92514	6.96183	0.464864	-2.78905	3.57424	0.582927	0.193773	0.960842		23.2454
met-a-742	Succinylcarnitine	6	5e-07	1.2912	0.939704	0.255575	3.37873	0.697381	-1.23852	3.18501	0.215343	-8.20026	5.57597	0.428181	-2.92495	3.39398	0.206134	0.15302	0.990182		103.354	1
met-a-321	Margarate (17:0)	6	5e-06	1.23351	0.942421	0.209867	2.90563	0.934622	0.353725	4.31207	0.640171	6.24862	12.3757	0.866534	0.952082	5.3822	0.5712	0.639204	0.971115		28.9994
met-a-463	Acetylcarnitine	7	5e-06	0.887011	0.945074	-0.119898	1.74033	0.935081	0.280415	3.4426	0.423177	-5.80647	6.66003	0.928145	-0.407347	4.33201	0.873876	0.392433	0.971512		37.629
met-c-892	Triglycerides in large VLDL	7	5e-08	1.02345	0.946449	0.0231808	0.34512	0.920007	0.0661083	0.658282	0.892899	-0.212892	1.50311	0.932004	0.0754613	0.8482	0.859254	0.873418	0.978206		83.0231	2
met-a-348	Ascorbate (Vitamin C)	10	5e-06	0.958946	0.947759	-0.0419207	0.639806	0.888882	-0.146444	1.04813	0.823145	0.727791	3.15118	0.671962	-0.762164	1.74153	0.759577	0.807046	0.937974		23.1407
met-a-722	X-14304--leucylalanine	10	5e-06	0.925752	0.948957	-0.0771489	1.20515	0.791259	0.450922	1.70367	0.872187	0.896688	5.39795	0.947631	-0.143006	2.11744	0.492611	0.857327	0.967005		28.7875	1
met-a-658	X-12776	14	5e-05	0.762305	0.949734	-0.271409	4.30533	0.902617	-0.863129	7.05423	0.300058	-9.42341	8.70061	0.799196	-2.1254	8.18543	0.714206	0.22416	0.947904		18.5268
met-a-661	X-12798	6	5e-06	1.06917	0.953968	0.0668791	1.15858	0.728496	0.459433	1.32353	0.382614	1.6257	1.65903	0.664198	0.60204	1.30612	0.454247	0.246793	0.99628		232.871
met-a-602	1-eicosatrienoylglycerophosphocholine*	13	5e-06	1.07756	0.956336	0.0747035	1.36439	0.536866	-1.57234	2.54605	0.887446	-0.793735	5.47954	0.656821	-1.578	3.46365	0.919834	0.868491	0.966317		27.4973
met-a-527	X-11521	6	5e-06	0.910836	0.960221	-0.093392	1.87248	0.883493	0.508627	3.47084	0.657813	-7.69314	16.1054	0.783047	1.41816	4.88062	0.817816	0.656801	0.932814		25.5205
met-a-544	X-11795	7	5e-06	1.16881	0.963435	0.15599	3.40266	0.772601	1.19481	4.13465	0.387757	-12.6106	13.3356	0.712862	-2.31937	6.00984	0.222538	0.367537	0.952688		23.0575
met-c-902	Concentration of medium HDL particles	7	5e-07	1.00933	0.963605	0.0092851	0.203489	0.905219	0.0969492	0.814216	0.935414	0.208617	2.44875	0.830194	0.233477	1.04233	0.997235	0.935803	0.97097		45.9018
met-a-330	Nonadecanoate (19:0)	7	5e-06	1.13491	0.976068	0.126553	4.21855	0.576819	3.03829	5.4446	0.520109	-11.7771	17.0341	0.453039	7.64398	9.52895	0.32755	0.501893	0.958546		23.8406
met-a-307	Cholesterol	6	5e-07	0.862023	0.978244	-0.148474	5.44458	0.569345	-4.17603	7.33903	0.476123	-12.3122	15.6761	0.535291	-6.05782	9.10487	0.513702	0.449376	0.96303		30.1978	2
met-c-877	Total lipids in large HDL	12	5e-08	0.992856	0.978379	-0.00716933	0.264536	0.829668	0.0886556	0.412107	0.453463	0.728789	0.934358	0.744503	0.149203	0.446429	0.755936	0.421407	0.992179		119.179
met-a-466	Glutamate	39	5e-05	0.975122	0.979697	-0.0251932	0.98994	0.770674	-0.487705	1.67312	0.0455033	-6.85456	3.31165	0.914742	-0.324093	3.00714	0.924164	0.0333829	0.945149		18.1174
met-a-678	Pro-hydroxy-pro	12	5e-06	0.951773	0.98034	-0.049429	2.00579	0.97188	-0.12443	3.52988	0.936329	-0.700951	8.55678	0.415824	-4.73461	5.59952	0.823946	0.937943	0.960397		23.39
met-a-616	Alpha-hydroxyisovalerate	9	5e-06	1.03936	0.980825	0.0386063	1.60627	0.402773	1.92258	2.29787	0.198175	-6.66226	4.687	0.613374	1.38572	2.63611	0.559482	0.167406	0.976182		37.8559
met-a-346	Ursodeoxycholate	47	5e-05	0.98909	0.981347	-0.0109702	0.469197	0.919192	-0.0788576	0.777295	0.130559	-1.25652	0.815911	0.89224	-0.100995	0.7414	0.618345	0.063217	0.94618		18.2033	1
met-c-878	Concentration of large HDL particles	12	5e-08	0.993987	0.981752	-0.00603096	0.263677	0.834616	0.0908204	0.434994	0.45582	0.711013	0.916486	0.734648	0.154014	0.442987	0.755923	0.423449	0.992236		119.995
met-c-898	Total cholesterol in medium HDL	6	5e-08	0.993634	0.984013	-0.00638667	0.318726	0.8034	0.182953	0.734899	0.604743	0.827269	1.47466	0.773041	0.254213	0.83496	0.933652	0.566735	0.98695		69.6487
met-a-340	Alpha-tocopherol	42	5e-05	1.02108	0.986424	0.0208611	1.22597	0.379856	-1.64417	1.87228	0.524977	-1.89424	2.95369	0.404729	-2.62115	3.11338	0.64559	0.475321	0.948012		18.7688	1
met-a-533	X-11546	10	5e-06	1.00561	0.989983	0.00559248	0.44545	0.556267	0.434299	0.738107	0.38912	-0.982708	1.07919	0.611147	0.524222	0.99533	0.758548	0.316972	0.95035		23.2383	1
met-c-879	Phospholipids in large HDL	12	5e-08	1.00102	0.997039	0.00101701	0.274026	0.817783	0.105677	0.458671	0.414742	0.820584	0.964386	0.752303	0.15806	0.48843	0.755893	0.386759	0.991147		111.166
