# Supplementary material for: Mendelian Randomization Study With Clinical Follow‐Up Links Metabolites to Risk and Severity of Pulmonary Arterial Hypertension
Source: J Am Heart Assoc. 2024 Mar 8;13(6):e032256. doi: 10.1161/JAHA.123.032256 (PMC11010003; doi:10.1161/JAHA.123.032256)
Supplement: Supplementary file 1 — Tables S1–S3 Figures S1–S2 [file JAH3-13-e032256-s001.zip › jah39044-sup-0003-TableS2.xlsx]

## Sheet: Data Dictionary
Column	Description
IEU	IEU OpenGWAS project ID
Name	Measured immune trait
N	Number of instrumental SNPs
p-value threshold	p-value threshold used to select instrumental SNPs
OR	Odds Ratio for association between immune trait and PAH risk
IVW p-value	P-value for inverse variance weighted (IVW) estimate for association between immune trait and PAH risk
IVW Beta	Beta for inverse variance weighted (IVW) estimate for association between immune trait and PAH risk
IVW SE	Standard error for inverse variance weighted (IVW) estimate for association between immune trait and PAH risk
Median P-value	P-value for weighted median estimate for association between immune trait and PAH risk
Median Beta	Beta for weighted median estimate for association between immune trait and PAH risk
Median SE	Standard error for weighted median estimate for association between immune trait and PAH risk
MR Egger p-value	P-value for MR Egger estimate for association between immune trait and PAH risk
MR Egger Beta	Beta for MR Egger estimate for association between immune trait and PAH risk
MR Egger SE	Standard error for MR Egger estimate for association between immune trait and PAH risk
Mode p-value	P-value for weighted mode estimate for association between immune trait and PAH risk
Mode Beta	Beta for weighted mode estimate for association between immune trait and PAH risk
Mode SE	Standard error for weighted mode estimate for association between immune trait and PAH risk
Q	P-value for Cochran's Q-test p-value for SNP heterogeneity
Egger intercept p-value	P-value for MR Egger intercept test for directional horizontal pleiotropy
I2	I2 statistic to measure the heterogeneity between variant-specific causal estimates
LOO	Results of a leave one out (LOO) analysis to indicate whether an identified association is robust to removal of individual SNPs. No value is provided where the IVW p-value did not achieve nominal significance.
Mean F statistic	Mean F-statistic caculated for instrumental SNPs used to judge instrument strength
Radial MR outlier SNPs	Number of outlier SNPs identified by radial MR and removed

## Sheet: Table S2
IEU	Name	N	p-value threshold	OR	IVW p-value	IVW Beta	IVW SE	Median P-value	Median Beta	Median SE	MR Egger p-value	MR Egger Beta	MR Egger SE	Mode p-value	Mode Beta	Mode SE	Q	Egger intercept p-value	I2	LOO	Mean F statistic	Radial MR outlier SNPs
met-b-126	T:%Vd1	14	5e-05	0.359211	6.17e-05	-1.02385	0.255561	0.147666	-0.725844	0.501334	0.457453	-2.81855	3.67098	0.388897	-0.684492	0.767853	0.945588	0.63196	0.949879	All significant	18.4662
met-b-137	MDC (2):%CD1c-	21	5e-05	2.3106	0.000759408	0.837507	0.248726	0.110948	0.698149	0.438001	0.751576	-0.547618	1.70499	0.730363	0.269592	0.771352	0.895461	0.418769	0.947799	All significant	18.4877	2
met-b-144	CD27 on IgA+B	22	5e-05	0.465074	0.00259418	-0.76556	0.254159	0.0430788	-0.847034	0.418713	0.60608	-0.714803	1.36429	0.26593	-0.777692	0.680436	0.802164	0.969973	0.945185	All significant	19.1315
met-b-251	NKearly:%337+	12	5e-05	0.391508	0.00560929	-0.937749	0.338563	0.0990347	-0.967431	0.586481	0.261465	-3.01506	2.53329	0.304685	-1.07264	0.996282	0.792081	0.425038	0.925446	All significant	18.8655	1
met-b-247	NKeff:%314-R7-	12	5e-06	0.451633	0.0080345	-0.794886	0.299887	0.00470667	-1.18822	0.420394	0.159119	-2.4467	1.60814	0.0249177	-1.35681	0.522868	0.518533	0.319696	0.96621	Not robust	30.0129
met-b-212	CD4mem:%cFTH (2)	24	5e-05	1.74023	0.00847341	0.554016	0.210445	0.167197	0.541864	0.392295	0.682232	0.555496	1.33886	0.351266	0.711921	0.748246	0.97692	0.999106	0.937179	All significant	18.4469	1
met-b-139	Lymph:%T	20	5e-05	1.9974	0.0129853	0.691844	0.278501	0.00987652	1.15948	0.44939	0.426497	1.41679	1.74135	0.127415	1.26415	0.793022	0.813226	0.676569	0.946349	All significant	17.741
met-b-125	Lymph:%CD8	17	5e-05	1.91259	0.0133037	0.648458	0.261947	0.044613	0.947544	0.471817	0.339124	-1.48168	1.50064	0.160869	1.24077	0.843882	0.880776	0.165874	0.936143	All significant	17.7707	2
met-b-146	CD27 on IgG+B	27	5e-05	0.565179	0.0177503	-0.570613	0.240685	0.0965583	-0.665595	0.400533	0.306652	-1.41283	1.35379	0.284943	-0.713414	0.653439	0.805025	0.530873	0.949685	All significant	19.1852	1
met-b-131	B Mem:%IgE	29	5e-05	0.598691	0.01787	-0.513009	0.216615	0.129195	-0.545347	0.359423	0.99247	-0.00983122	1.03207	0.360638	-0.650289	0.699705	0.896596	0.618255	0.940056	All significant	18.4809	1
met-b-237	NKeff:%Act(314+)	37	5e-05	1.50288	0.0193583	0.407384	0.174203	0.348977	0.289628	0.309241	0.645999	-0.433336	0.935273	0.220497	0.85502	0.685734	0.984162	0.359765	0.948078	All significant	18.7506	3
met-b-152	CD56 on NK eff	25	5e-05	0.49741	0.0208179	-0.698341	0.302146	0.199542	-0.525799	0.409865	0.955214	-0.0785035	1.3827	0.914454	0.0862972	0.794927	0.314875	0.649995	0.947723	All significant	18.8443	1
met-b-254	CD8:%R5+	26	5e-05	0.518319	0.0214967	-0.657165	0.28583	0.505215	-0.273503	0.410475	0.903662	-0.167757	1.37143	0.63818	0.387029	0.81302	0.356156	0.718183	0.947561	Not robust	18.449
met-b-172	DPT:%Exhausted	7	5e-06	1.89342	0.0282651	0.638386	0.291024	0.325682	0.556065	0.565768	0.926719	0.176542	1.8256	0.633683	0.398765	0.794662	0.886709	0.804007	0.918222	Not robust	23.3966
met-b-159	CD123 on 11c+123+DC	6	5e-08	0.629415	0.0289064	-0.462964	0.211906	0.32488	-0.541365	0.5499	0.648574	1.25927	2.56009	0.508603	-0.544468	0.765278	0.963939	0.531112	0.97409	Not robust	32.3317
met-b-195	CD4:%Act(25+127+)	17	5e-05	1.84842	0.0311088	0.614333	0.284984	0.196504	0.636653	0.492927	0.607658	-0.838282	1.59853	0.525557	0.585585	0.902315	0.84835	0.366132	0.948028	Not robust	18.7105
met-b-193	CD4:%Treg(73+)	29	5e-05	0.562725	0.0338072	-0.574964	0.270908	0.153489	-0.55201	0.386747	0.788805	-0.331167	1.22411	0.635992	-0.325391	0.679986	0.423202	0.839563	0.946016	Not robust	19.3464	1
met-b-196	CD4:%Act(DR+)	23	5e-05	0.526851	0.0356208	-0.640837	0.304982	0.0220746	-1.0178	0.444634	0.0827254	-3.01778	1.65628	0.159836	-1.18096	0.811747	0.4601	0.159067	0.937921	Not robust	18.1353	2
met-b-160	CD3 on DN T	21	5e-05	0.710742	0.0474602	-0.341446	0.172259	0.446066	-0.267378	0.350895	0.887786	-0.214918	1.50278	0.864229	-0.106169	0.612956	0.993136	0.932639	0.948064	Not robust	18.7125	1
met-b-162	CD32 on 11c+123+DC	8	5e-06	1.74544	0.0649651	0.557009	0.301821	0.137206	0.774229	0.520919	0.825502	0.480095	2.08455	0.318054	0.843808	0.784986	0.845748	0.971134	0.917036	Not robust	26.4896
met-b-233	CD4mem:%Th9	27	5e-05	1.5355	0.0653521	0.428859	0.232716	0.0728678	0.684382	0.381556	0.761785	-0.37843	1.23481	0.240049	0.894271	0.743744	0.796165	0.509316	0.94785	Not robust	18.5135
met-b-229	CD8mem:%"Th1*"	25	5e-05	1.61947	0.0724974	0.482098	0.268432	0.161618	0.575707	0.411322	0.799631	-0.332026	1.29303	0.502397	0.422882	0.620983	0.67907	0.524484	0.944685	Not robust	17.8991	3
met-b-157	CD27 on CD8 T	21	5e-05	1.56608	0.0731878	0.448576	0.250369	0.411006	0.323973	0.394068	0.993589	0.00793073	0.974101	0.550123	-0.322682	0.530852	0.772122	0.641188	0.955341	Not robust	21.4352	3
met-b-259	IgE+B:%27+	19	5e-05	0.732757	0.080853	-0.310941	0.178112	0.507624	-0.280093	0.422756	0.53476	0.983821	1.55269	0.703474	-0.28106	0.726719	0.998063	0.405649	0.948028	Not robust	18.4161
met-b-178	CD4:%RTE	24	5e-05	0.687444	0.0850354	-0.374774	0.217615	0.678881	0.162746	0.393114	0.730182	0.465838	1.33362	0.573776	0.352773	0.618205	0.943594	0.525418	0.941713	Not robust	18.252
met-b-223	CD8mem:%"Th2"	25	5e-05	0.674667	0.0872744	-0.393535	0.230144	0.161345	-0.54889	0.391907	0.939013	0.125978	1.62864	0.2417	-0.923483	0.769315	0.886728	0.748969	0.940866	Not robust	18.0259	2
met-b-167	CD8:%SCM	20	5e-05	0.611367	0.0912675	-0.492058	0.291374	0.675254	-0.179538	0.428546	0.0845088	-2.36353	1.29448	0.86935	0.129879	0.779013	0.592277	0.153908	0.946849	Not robust	18.5274
met-b-149	CXCR3 on CD4n	19	5e-05	0.680238	0.0929308	-0.385312	0.229334	0.869113	-0.0689993	0.418723	0.436215	-1.08762	1.36395	0.995696	-0.00353455	0.646248	0.938733	0.603753	0.92582	Not robust	19.0977	1
met-b-133	MDC:%CD1c-	19	5e-05	1.5613	0.10042	0.445522	0.271193	0.439279	0.350654	0.453386	0.328145	-1.4842	1.47417	0.672213	0.353966	0.822945	0.853332	0.196634	0.948383	Not robust	19.3553	2
met-b-173	CD4:%Exhausted	16	5e-05	1.70135	0.105358	0.531423	0.328158	0.385917	0.451708	0.520973	0.0967803	-4.08235	2.29344	0.656657	0.438033	0.965822	0.643377	0.0610213	0.947747	Not robust	18.3607
met-b-225	CD8mem:%"pre-Th17" (1)	19	5e-05	0.635811	0.107194	-0.452855	0.281113	0.241942	-0.528272	0.451458	0.464371	-1.39917	1.86922	0.522124	-0.519026	0.795052	0.809761	0.613469	0.944123	Not robust	18.1644	2
met-b-197	CD4:%Act(DR+38+)	16	5e-05	0.62761	0.111611	-0.465836	0.292796	0.193592	-0.630877	0.48528	0.095759	-4.13315	2.31412	0.294989	-0.866196	0.798229	0.789066	0.131196	0.948173	Not robust	18.5816	1
met-b-258	NKT:%TM	6	5e-06	2.40187	0.115665	0.876249	0.556973	0.0187655	1.53726	0.65411	0.414316	2.8742	3.1586	0.146411	1.81094	1.054	0.246333	0.554653	0.963749	Not robust	23.0898
met-b-153	CD56 on 2+NK eff	22	5e-05	0.652913	0.122069	-0.426311	0.275725	0.587355	-0.230106	0.424024	0.980198	-0.0327173	1.30175	0.854833	-0.139192	0.751494	0.758619	0.758603	0.949629	Not robust	18.9353	3
met-b-226	CD8mem:%"pre-Th17" (2)	20	5e-05	0.663095	0.122617	-0.410837	0.266106	0.503065	-0.28123	0.419949	0.346943	-1.19386	1.23614	0.923084	-0.0774209	0.791303	0.749374	0.521699	0.946256	Not robust	18.2307
met-b-219	CD4nv:%TFH (1)	23	5e-05	0.649159	0.147928	-0.432078	0.298626	0.364245	-0.366056	0.403454	0.449343	-1.00959	1.3096	0.771704	0.244788	0.833327	0.367425	0.654922	0.946667	Not robust	17.9143
met-b-202	CD4mem:%preTh17 (1)	25	5e-05	0.732409	0.151171	-0.311416	0.216953	0.27902	-0.412433	0.380992	0.534778	0.712155	1.13005	0.397379	-0.606436	0.703765	0.920192	0.360166	0.949481	Not robust	18.9159
met-b-213	CD4mem:%cFTH (3)	24	5e-05	1.42873	0.16264	0.356787	0.255533	0.380751	0.369465	0.421516	0.853106	0.225745	1.20496	0.618797	0.370434	0.734445	0.827705	0.9116	0.924325	Not robust	18.5835	1
met-b-249	NKearly:%337+158b+	22	5e-05	0.668267	0.170659	-0.403067	0.294191	0.0539181	-0.808645	0.419532	0.259961	-1.68355	1.45212	0.201539	-0.972143	0.737314	0.609016	0.377307	0.94793	Not robust	18.5624	2
met-b-134	Lymph:%DP T	26	5e-05	1.4091	0.187242	0.342952	0.260052	0.676662	0.165514	0.396893	0.958867	0.0692438	1.32864	0.791334	-0.210527	0.787231	0.71712	0.834683	0.946872	Not robust	18.3529	2
met-b-154	CD337 on NK early	26	5e-05	1.49046	0.189724	0.399087	0.304323	0.898758	0.053282	0.418784	0.683946	-0.631338	1.53211	0.0659141	1.68198	0.874567	0.179022	0.49896	0.942006	Not robust	18.0379	1
met-b-250	NKearly:%335+314-	12	5e-06	1.48699	0.19271	0.396753	0.304584	0.438378	0.399262	0.51522	0.776896	0.492957	1.69321	0.88279	-0.123857	0.820815	0.820014	0.954595	0.953138	Not robust	23.0429	1
met-b-215	CD4nv:%Th2	32	5e-05	1.31648	0.198783	0.274961	0.213973	0.101402	0.565033	0.344933	0.498555	0.881588	1.28685	0.168856	1.05271	0.747254	0.841508	0.634456	0.944602	Not robust	19.0769	2
met-b-130	B Mem:%IgA	17	5e-05	0.661859	0.20159	-0.412703	0.323174	0.11312	-0.7596	0.479447	0.762142	0.549297	1.78207	0.35073	-0.83251	0.866072	0.609719	0.590164	0.942509	Not robust	18.6633
met-b-135	MDC:%CD1c+	21	5e-05	0.729924	0.20266	-0.314815	0.247106	0.623012	-0.214843	0.43704	0.684857	0.564807	1.37046	0.818205	-0.186303	0.799924	0.892951	0.517777	0.944425	Not robust	19.0465	1
met-b-253	CD8:%TM (1)	30	5e-05	0.737033	0.207322	-0.305122	0.241976	0.239877	-0.422106	0.359149	0.679256	-0.425994	1.01953	0.30524	-0.642862	0.615937	0.663942	0.903312	0.943982	Not robust	17.7562	2
met-b-265	MDC:%64-274-	20	5e-05	1.37298	0.210256	0.316981	0.253006	0.886284	0.0631615	0.441664	0.0192926	3.25132	1.26531	0.991179	-0.00781389	0.697523	0.849749	0.0279244	0.940056	Not robust	18.0339	1
met-b-216	CD4nv:%preTh17	23	5e-05	0.775963	0.217181	-0.25365	0.205541	0.785169	-0.10763	0.394842	0.54682	-0.728929	1.1902	0.71378	0.269919	0.726463	0.97307	0.684758	0.946562	Not robust	18.1001	3
met-b-166	CD8:%TE	15	5e-05	1.44134	0.2188	0.365571	0.297279	0.52524	0.315872	0.49721	0.0967985	3.49648	1.95359	0.674849	0.312763	0.730004	0.844636	0.126429	0.939176	Not robust	18.1238	1
met-b-187	CD8:%Act(25+38+RO+)	19	5e-05	0.749213	0.223365	-0.288731	0.237126	0.858226	-0.0809059	0.452919	0.23833	-2.38807	1.954	0.744149	0.28625	0.863688	0.962155	0.2906	0.944603	Not robust	17.6705
met-b-243	NKeff:%Kir+ (2)	22	5e-05	1.31221	0.226398	0.271712	0.224613	0.562589	0.238901	0.412609	0.517068	0.994049	1.50717	0.896319	0.0971915	0.736858	0.954544	0.629892	0.942805	Not robust	18.2773	2
met-b-170	CD4:%SCM	20	5e-05	1.45836	0.231567	0.377311	0.31539	0.89274	0.0582977	0.432355	0.134532	-1.89435	1.20892	0.703769	-0.283343	0.734008	0.435701	0.0675329	0.939094	Not robust	18.9216	2
met-b-179	CD8:%SCM	36	5e-05	1.28116	0.240378	0.247767	0.211038	0.678876	-0.139175	0.336173	0.292174	-1.05859	0.989371	0.611495	-0.407069	0.794222	0.79181	0.18292	0.949927	Not robust	19.6698	2
met-b-214	CD4nv:%Th0	29	5e-05	1.3177	0.243946	0.275886	0.236775	0.347402	0.34704	0.369332	0.822355	-0.354134	1.56204	0.336304	0.74087	0.757305	0.751474	0.685628	0.942287	Not robust	18.6481
met-b-188	CD4:%Eff(127-PD1-)	24	5e-05	1.34258	0.248203	0.294591	0.255118	0.0683669	0.709262	0.389153	0.323673	-1.12887	1.11816	0.200813	1.00052	0.759701	0.692821	0.202113	0.946725	Not robust	18.2252	2
met-b-244	NKeff:%Kir+ (3)	16	5e-05	1.37945	0.262175	0.321685	0.286894	0.475167	0.325583	0.455937	0.955677	0.105126	1.8579	0.195057	1.1695	0.862247	0.751763	0.907354	0.94217	Not robust	19.192
met-b-143	CD32 on pDC	13	5e-05	1.5052	0.263093	0.408923	0.3654	0.052957	1.02231	0.528249	0.410322	-2.02255	2.36313	0.146106	1.11988	0.720558	0.58692	0.319103	0.952622	Not robust	19.6572	1
met-b-147	CD161 on CD4mem	6	5e-06	0.75361	0.265138	-0.28288	0.253857	0.505289	-0.402931	0.604827	0.511204	2.60662	3.61897	0.511517	-0.527607	0.74695	0.92731	0.465591	0.933932	Not robust	27.8072
met-b-269	Mono:%11c-16-274+	21	5e-05	0.714263	0.266097	-0.336503	0.302585	0.892894	-0.0573999	0.426311	0.678926	-0.653566	1.55471	0.597344	0.399882	0.74497	0.422088	0.837352	0.940677	Not robust	17.981	1
met-b-256	GdT:%CM (1)	17	5e-05	1.36953	0.290076	0.314471	0.297244	0.982295	0.0101077	0.455462	0.797603	-0.328172	1.25711	0.800926	-0.213714	0.833586	0.70773	0.603522	0.947974	Not robust	18.0226	1
met-b-158	CD3 on CD8 T	17	5e-05	1.31123	0.303815	0.270964	0.26351	0.650237	0.207777	0.458231	0.738142	-0.647905	1.90235	0.811164	0.192016	0.790491	0.903152	0.630362	0.94418	Not robust	17.9082
met-b-245	NKeff:%Kir+ (4)	17	5e-05	0.704037	0.310112	-0.350925	0.345743	0.9595	0.0251763	0.495778	0.0703062	-4.73454	2.42976	0.552559	0.550476	0.907322	0.543242	0.0880915	0.944716	Not robust	17.9556	2
met-b-129	Mature B:%Memory	16	5e-05	1.49847	0.318646	0.404442	0.40556	0.272438	0.623697	0.568307	0.81028	-0.420813	1.72009	0.407087	0.874841	1.02563	0.35456	0.628646	0.940278	Not robust	18.5865
met-b-180	CD8:%TEM	15	5e-05	0.740548	0.330635	-0.300365	0.308752	0.283285	-0.511871	0.477061	0.962284	-0.117452	2.43642	0.361267	-0.790439	0.837492	0.742035	0.940647	0.951138	Not robust	19.2325
met-b-164	CD8mem:%CD31+	14	5e-05	1.22265	0.342685	0.201022	0.211853	0.874565	0.0761848	0.482601	0.834351	0.46577	2.17931	0.917619	0.0750438	0.711568	0.989941	0.903881	0.952985	Not robust	20.0737	2
met-b-266	MDC:%32+	196	5e-08	0.933635	0.35872	-0.0686693	0.074819	0.312312	-0.136826	0.135421	0.232527	-0.42555	0.355331	0.260056	-0.37533	0.332285	0.999793	0.300215	0.963858	Not robust	37.4837	9
met-b-267	MDCL%274+	23	5e-05	0.807187	0.35935	-0.214199	0.233688	0.647244	-0.182008	0.397749	0.528166	0.855417	1.33355	0.751109	-0.2293	0.713943	0.892984	0.420413	0.946988	Not robust	18.282	4
met-b-246	NKeff:%2+337-R7-	6	5e-06	0.581691	0.359552	-0.541816	0.59136	0.676526	-0.29262	0.701377	0.745987	0.819557	2.36094	0.673394	-0.459701	1.0278	0.264542	0.581708	0.963498	Not robust	22.7274
met-b-209	CD4mem:%Th1* (4)	39	5e-05	1.20398	0.364036	0.185632	0.204508	0.618614	0.167303	0.336075	0.916801	-0.107625	1.02325	0.90199	0.075565	0.609525	0.876953	0.769922	0.941149	Not robust	18.3418	2
met-b-177	CD4:%CD244+ Naive	18	5e-05	0.824379	0.368475	-0.193125	0.214742	0.910337	0.0496477	0.440869	0.383947	-1.57391	1.75815	0.792952	0.200687	0.752645	0.982222	0.435554	0.948435	Not robust	18.4304
met-b-165	CD8:%TM-like	26	5e-05	0.825786	0.388154	-0.19142	0.221815	0.82848	-0.0824208	0.38043	0.709637	0.506059	1.34306	0.921913	0.0700314	0.707257	0.903912	0.600641	0.946253	Not robust	20.1121	1
met-b-261	IgG+B:%27+	35	5e-05	0.844483	0.388985	-0.16903	0.196214	0.426559	-0.256864	0.323061	0.435448	-0.907082	1.14891	0.528139	-0.422213	0.662408	0.934533	0.515712	0.947864	Not robust	18.678	2
met-b-211	CD4mem:%cFTH (1)	11	5e-06	1.38713	0.391921	0.327235	0.382222	0.665892	0.256456	0.593931	0.101077	-2.80243	1.53443	0.818553	0.194288	0.824909	0.600471	0.0629838	0.918356	Not robust	24.6805
met-b-220	CD4nv:%TFH (2)	20	5e-05	0.8009	0.397677	-0.222019	0.262503	0.537844	-0.252607	0.410025	0.953464	0.13158	2.22352	0.692464	0.319882	0.79653	0.818452	0.874178	0.949365	Not robust	18.8621	2
met-b-132	B Mem:%IgG	7	5e-06	0.683816	0.425976	-0.380067	0.477413	0.535291	-0.431243	0.695609	0.892058	-0.288594	2.0216	0.509666	-0.724244	1.03342	0.532903	0.964453	0.960236	Not robust	22.6115	1
met-b-252	NKearly:%337+335+2-	22	5e-05	1.23876	0.441353	0.214108	0.278095	0.919601	0.0428297	0.424324	0.34965	-1.50128	1.5676	0.738313	-0.22831	0.674386	0.678364	0.277857	0.949059	Not robust	18.7139	3
met-b-210	CD4mem:%Th1* (5)	10	5e-06	1.35989	0.450589	0.3074	0.407458	0.464737	0.434968	0.594975	0.700205	0.952191	2.38537	0.543892	0.581514	0.921952	0.575842	0.790202	0.953393	Not robust	23.1643
met-b-240	NKeff:%Kir (1)	6	5e-06	1.296	0.46455	0.259284	0.354516	0.578631	0.385152	0.693486	0.732888	1.03339	2.82334	0.588512	0.52223	0.903996	0.834248	0.793746	0.96183	Not robust	21.733
met-b-239	NKeff:%337+	22	5e-05	1.26235	0.465675	0.232972	0.319343	0.895838	0.0581808	0.444395	0.749153	0.474046	1.4622	0.677967	-0.347085	0.824251	0.26517	0.867374	0.940315	Not robust	18.8203	1
met-b-203	CD4mem:%Th22	29	5e-05	1.14573	0.493549	0.136045	0.1987	0.924625	0.034462	0.364256	0.393206	1.19327	1.37521	0.801324	0.167336	0.658709	0.973093	0.440022	0.942459	Not robust	18.411	3
met-b-122	NKT:%4-8-	21	5e-05	0.835232	0.507711	-0.180046	0.271807	0.902059	-0.0531378	0.431799	0.674037	-0.693997	1.62453	0.877325	0.127495	0.815448	0.784598	0.750592	0.947204	Not robust	18.0075
met-b-181	CD8:%CM	15	5e-05	0.857137	0.509793	-0.154157	0.23387	0.662254	-0.196109	0.448964	0.845382	0.390501	1.96284	0.61165	-0.411747	0.79286	0.960729	0.782361	0.948807	Not robust	18.155
met-b-248	NKearly:%337+335+R7-	18	5e-05	0.807184	0.517385	-0.214204	0.330877	0.419198	-0.383942	0.475285	0.24231	-2.116	1.74279	0.586788	-0.429487	0.775235	0.530614	0.282199	0.94861	Not robust	18.4249
met-b-161	CD3 on 127+DN T	23	5e-05	0.870525	0.521483	-0.138659	0.216296	0.649121	-0.169379	0.372275	0.512384	-1.00327	1.50541	0.76188	-0.186441	0.607696	0.904148	0.565482	0.942581	Not robust	18.809	1
met-b-257	GdT:%CM (2)	17	5e-05	0.829935	0.527723	-0.186408	0.295191	0.650027	-0.211044	0.465136	0.558103	-1.00927	1.68488	0.779103	-0.225858	0.791755	0.74609	0.625213	0.948442	Not robust	18.9519	2
met-b-231	CD8mem:%"TFH" (2)	14	5e-05	1.20932	0.530993	0.190057	0.303367	0.727359	0.185148	0.531057	0.605229	-1.4936	2.81376	0.492051	0.628056	0.888349	0.862724	0.55688	0.948607	Not robust	18.335	1
met-b-163	CD8:%Senescent	18	5e-05	1.24903	0.53102	0.222367	0.354964	0.082058	0.842378	0.48444	0.397633	-1.72339	1.98292	0.317966	0.951325	0.924647	0.360919	0.333428	0.947481	Not robust	18.1675	2
met-b-242	NKeff:%2-158a+	26	5e-05	0.865395	0.53776	-0.144569	0.234612	0.401896	0.328809	0.392261	0.587118	0.662661	1.20392	0.515442	0.496854	0.753085	0.860569	0.497184	0.945348	Not robust	17.9911	1
met-b-263	EarlyB:%27+38-	20	5e-05	1.18438	0.539135	0.169217	0.275543	0.702924	0.164308	0.430831	0.292072	2.1169	1.95036	0.943419	0.0549295	0.763784	0.734482	0.325106	0.947346	Not robust	18.341	1
met-b-200	CD4mem:%Th1* (1)	15	5e-06	1.25353	0.553139	0.225965	0.381013	0.627941	0.248611	0.512995	0.435464	1.32673	1.64873	0.575692	0.481965	0.841034	0.283194	0.504167	0.956674	Not robust	22.663
met-b-205	CD4mem:%Th1* (2)	28	5e-05	1.14144	0.557982	0.13229	0.225811	0.850415	-0.0726852	0.385416	0.67708	0.559629	1.32869	0.87331	-0.112435	0.698453	0.895753	0.744997	0.943887	Not robust	18.0062	3
met-b-262	IgG+B:%20+24+27+	34	5e-05	0.88179	0.580093	-0.125801	0.227387	0.335043	-0.331424	0.343799	0.703519	-0.404166	1.05252	0.480243	-0.511626	0.716557	0.648738	0.787601	0.94729	Not robust	18.5067	1
met-b-182	CD4:%RTE	23	5e-05	0.874616	0.58085	-0.13397	0.242636	0.276905	-0.42734	0.39303	0.130066	-1.73138	1.09887	0.490444	-0.510846	0.728386	0.823905	0.147076	0.942038	Not robust	17.9662
met-b-232	CD8mem:%"TFH" (3)	22	5e-05	0.885935	0.58245	-0.121112	0.22028	0.462582	-0.288534	0.392776	0.412434	-1.17628	1.4052	0.436057	-0.554435	0.69825	0.939374	0.451708	0.948574	Not robust	18.5677	1
met-b-176	CD4:%Naive	18	5e-05	1.15632	0.58847	0.145245	0.268448	0.993032	-0.00393559	0.450657	0.475414	-1.18314	1.61876	0.609988	-0.449931	0.865787	0.877189	0.413634	0.945467	Not robust	17.9455	1
met-b-156	CD39 on CD4 T	12	5e-06	1.16018	0.591629	0.148574	0.276943	0.706597	0.155718	0.413671	0.973365	-0.026952	0.787316	0.848782	0.0903087	0.462605	0.652573	0.813052	0.970262	Not robust	34.9462
met-b-207	CD4mem:%PD1-R6+	27	5e-05	1.14912	0.592955	0.138993	0.260014	0.821763	-0.0973909	0.432314	0.401271	-1.08225	1.26742	0.548236	-0.546163	0.897783	0.777891	0.331347	0.936763	Not robust	18.3131	3
met-b-171	CD8:%RTE	23	5e-05	0.854616	0.600965	-0.157103	0.300379	0.40966	-0.344756	0.418143	0.965086	-0.0486074	1.0973	0.587896	-0.436533	0.793773	0.342832	0.918942	0.947314	Not robust	18.1678
met-b-175	CD4:%TM (2)	29	5e-05	1.12869	0.604786	0.121057	0.233913	0.90287	-0.0450257	0.368952	0.522392	0.68191	1.05216	0.831679	-0.134048	0.624811	0.64796	0.58773	0.947574	Not robust	18.6624	1
met-b-142	CD123 on pDC	8	5e-06	1.15096	0.615512	0.140596	0.279948	0.928441	0.0493085	0.549052	0.812212	-0.476209	1.91818	0.980711	-0.0204157	0.814855	0.897261	0.752425	0.960974	Not robust	23.3894	1
met-b-128	B:%Mature	23	5e-05	0.895572	0.617134	-0.110292	0.220621	0.98236	0.00846116	0.382676	0.767817	0.423405	1.41568	0.798389	0.167581	0.648169	0.940847	0.703985	0.949557	Not robust	18.8979	5
met-b-227	CD8mem:%R6+PD1+161-	22	5e-05	0.850128	0.624662	-0.162368	0.331869	0.616355	0.224844	0.448769	0.516816	1.1667	1.76787	0.54318	0.558605	0.9038	0.223547	0.452809	0.946475	Not robust	18.0661
met-b-217	CD4nv:%R6+R4-	26	5e-05	0.8857	0.627724	-0.121377	0.250296	0.938787	-0.0278027	0.362041	0.483767	0.725296	1.01971	0.977194	0.0177535	0.614866	0.616223	0.398403	0.945176	Not robust	17.7797	2
met-b-168	CD8:%Naive	7	5e-06	1.2252	0.642559	0.203102	0.437604	0.246624	0.708322	0.611367	0.621232	0.90226	1.7146	0.295489	0.978466	0.853914	0.487722	0.689135	0.951615	Not robust	21.9592
met-b-127	T:%Vg9+Vd2-low	17	5e-05	1.15036	0.643478	0.140076	0.302643	0.196812	0.664997	0.515227	0.852218	0.562508	2.9679	0.270779	1.00775	0.883441	0.816265	0.887857	0.945609	Not robust	17.7814
met-b-145	CD24 on IgA+ B	17	5e-05	0.869481	0.64916	-0.139859	0.307431	0.561229	-0.284617	0.489859	0.881402	0.219445	1.44604	0.36517	-0.716705	0.768967	0.733863	0.801262	0.946844	Not robust	18.2689	1
met-b-218	CD4nv:%Th1	24	5e-05	1.10929	0.649174	0.103719	0.228	0.73091	0.137257	0.3991	0.34633	-1.37576	1.42957	0.7146	0.25671	0.693382	0.939089	0.301533	0.946709	Not robust	17.9196	1
met-b-190	CD4:%Act(38+)	24	5e-05	0.911336	0.669544	-0.092844	0.217548	0.710653	0.145479	0.392147	0.568524	-0.644785	1.11377	0.434864	0.562199	0.70736	0.942174	0.613342	0.943179	Not robust	17.4965	1
met-b-150	CD32 on mDC	19	5e-05	0.902511	0.672533	-0.102574	0.242679	0.694907	-0.166429	0.424343	0.852338	0.312504	1.65354	0.896547	-0.0978354	0.741883	0.919154	0.801135	0.95049	Not robust	19.1949
met-b-191	CD4:%Treg(39+)	6	5e-06	0.846993	0.684041	-0.166063	0.408063	0.540018	0.316218	0.516034	0.597263	0.919292	1.6041	0.572412	0.329204	0.545354	0.421136	0.521168	0.975398	Not robust	37.3294
met-b-228	CD8mem:%"Th1"	16	5e-05	0.882171	0.685543	-0.125369	0.309621	0.191049	-0.637845	0.487842	0.733812	-0.551269	1.58905	0.33138	-0.845628	0.842401	0.728637	0.787317	0.948204	Not robust	18.4031	1
met-b-208	CD4mem:R6+	28	5e-05	0.906877	0.687951	-0.0977484	0.243374	0.946862	-0.026968	0.404632	0.390509	-1.19582	1.36935	0.998789	-0.00114158	0.74506	0.868215	0.419409	0.941012	Not robust	18.0431	1
met-b-260	IgE+B:%27+20-38+	22	5e-05	0.890194	0.691824	-0.116316	0.293445	0.525257	-0.272525	0.428995	0.100357	2.07963	1.20714	0.949471	-0.0469401	0.731917	0.518745	0.0750099	0.945361	Not robust	18.2735	2
met-b-140	Lymph:%NK	31	5e-05	1.10678	0.701685	0.101452	0.264855	0.598196	0.192764	0.365779	0.629437	-0.566194	1.16097	0.995738	0.00415298	0.770986	0.328633	0.559093	0.933238	Not robust	18.0156	1
met-b-186	CD8:%DR+73+39-25-	8	5e-06	1.18171	0.707984	0.16696	0.445744	0.55424	0.366344	0.619432	0.72994	-0.665667	1.84015	0.707502	0.336581	0.861061	0.523029	0.656028	0.961426	Not robust	22.6215
met-b-183	CD8:%Act(25+)	14	5e-05	1.12018	0.723522	0.11349	0.320816	0.579341	0.282724	0.510012	0.898896	0.273917	2.11073	0.607804	0.467069	0.888112	0.759483	0.939674	0.945622	Not robust	17.8003	1
met-b-124	T:%NKT	19	5e-05	1.08813	0.739021	0.0844573	0.253511	0.736428	0.148625	0.441565	0.25805	-1.91464	1.63611	0.897232	-0.113406	0.865725	0.927811	0.22866	0.946234	Not robust	18.551	2
met-b-230	CD8mem:%"TFH" (1)	22	5e-05	0.920411	0.746836	-0.0829346	0.256911	0.615216	0.206799	0.411423	0.158282	1.74954	1.19367	0.347931	0.776296	0.808559	0.812114	0.128259	0.946576	Not robust	18.4426
met-b-194	CD4:%Treg(39+73+)	31	5e-05	1.07375	0.765404	0.0711544	0.238459	0.129253	0.556237	0.366656	0.885016	0.132793	0.910207	0.239729	0.705521	0.588189	0.428103	0.94447	0.952362	Not robust	20.3696	2
met-b-236	CD4mem:%R6+	39	5e-05	0.948296	0.765662	-0.0530887	0.178118	0.974539	-0.0101221	0.317144	0.717573	0.378326	1.03798	0.852504	0.11328	0.605147	0.985906	0.671921	0.944207	Not robust	17.9522	2
met-b-184	CD8:%Act(25+38+)	12	5e-05	0.902004	0.773394	-0.103137	0.358191	0.887143	0.0755556	0.532381	0.628042	1.58292	3.16722	0.729248	0.335803	0.945725	0.669135	0.603134	0.94665	Not robust	18.987
met-b-141	CD123 on mDC	26	5e-05	0.942094	0.774981	-0.05965	0.208664	0.656324	-0.166463	0.374079	0.826448	-0.278224	1.25514	0.69844	-0.270475	0.690131	0.961122	0.859755	0.947739	Not robust	18.3693
met-b-136	MDC:%X-Presenting	21	5e-05	0.941204	0.790513	-0.0605949	0.228105	0.630549	-0.208257	0.433008	0.745573	0.466965	1.4183	0.604865	-0.388029	0.738092	0.961613	0.706964	0.947924	Not robust	18.4261
met-b-185	CD8:%39+	30	5e-05	0.944189	0.792018	-0.0574293	0.21779	0.773824	0.101579	0.353472	0.308008	1.49831	1.44302	0.5814	0.353345	0.633694	0.815663	0.283024	0.953216	Not robust	18.0213
met-b-224	CD8mem:%Th22	22	5e-05	1.06342	0.808882	0.0614863	0.254213	0.855237	-0.0723846	0.396758	0.706654	-0.416386	1.09066	0.895134	-0.0929733	0.69686	0.752903	0.654472	0.944696	Not robust	18.273	2
met-b-235	CD4Nv:%TFH (3)	7	5e-06	0.916723	0.826392	-0.0869496	0.396431	0.859638	0.114404	0.646954	0.735058	-0.725327	2.02684	0.603648	0.547137	0.998938	0.680279	0.758714	0.955694	Not robust	21.648
met-b-123	NKT:%4+R5-	15	5e-05	1.07572	0.832086	0.072992	0.344258	0.992651	0.00448722	0.487182	0.83137	0.411642	1.89461	0.721267	-0.295805	0.812561	0.475787	0.858389	0.949394	Not robust	18.3607	1
met-b-189	CD4:%Treg(39+73-)	27	5e-05	0.955739	0.842173	-0.04527	0.227356	0.751452	0.118773	0.375001	0.463793	0.685408	0.921206	0.609179	0.272751	0.52705	0.778994	0.416552	0.953548	Not robust	21.308	3
met-b-199	CD4:%Act(PD1+127+39-73-)	17	5e-05	1.06268	0.844386	0.0607936	0.309719	0.818811	0.111699	0.487611	0.934136	0.127019	1.5114	0.874143	0.149745	0.930347	0.648288	0.964729	0.947789	Not robust	18.1929	3
met-b-221	CD8mem:%PD1+R6+	17	5e-05	1.05734	0.854784	0.0557589	0.304664	0.66181	-0.207935	0.475371	0.924247	0.151686	1.56866	0.361219	-0.836665	0.890119	0.668849	0.950899	0.949064	Not robust	18.3003
met-b-241	NKeff:%314-158a+	215	5e-08	1.01357	0.857063	0.0134798	0.0748403	0.928797	0.0110112	0.123224	0.70862	0.140465	0.375362	0.641753	-0.161561	0.346763	0.997701	0.728434	0.960929	Not robust	39.2661	12
met-b-174	CD4:%TM (1)	6	5e-06	1.09517	0.857747	0.0909137	0.50721	0.617354	-0.331972	0.664471	0.769141	-0.738438	2.35092	0.550683	-0.542576	0.848526	0.373924	0.734868	0.963251	Not robust	23.669	1
met-b-201	CD4mem:%Th17	36	5e-05	1.04079	0.869688	0.0399815	0.243707	0.606146	0.180589	0.350262	0.532553	-0.810675	1.28567	0.747358	0.234732	0.722972	0.613029	0.504219	0.945232	Not robust	17.9727	2
met-b-169	DNT:%CD127+TEF	22	5e-05	1.04108	0.872227	0.0402562	0.250301	0.514399	0.258555	0.396555	0.650739	-0.717147	1.56027	0.502755	0.454334	0.666277	0.77477	0.626763	0.945636	Not robust	18.164
met-b-206	CD4mem:%Th1* (3)	22	5e-06	0.968034	0.882262	-0.0324878	0.219361	0.734872	-0.13137	0.387922	0.994997	-0.00818484	1.28917	0.930521	-0.0584744	0.662665	0.918838	0.984777	0.943262	Not robust	22.8134
met-b-151	CD34 on Stem	6	5e-06	0.929666	0.893292	-0.0729296	0.543681	0.765593	0.208764	0.70021	0.643336	-1.23827	2.47658	0.626034	0.538626	1.03821	0.398706	0.653346	0.94063	Not robust	25.355
met-b-255	CD8:%TM (2)	33	5e-05	1.02866	0.893294	0.0282542	0.210637	0.948127	0.0212814	0.327111	0.607368	-0.620652	1.1956	0.266539	-0.804808	0.711708	0.838964	0.583375	0.946551	Not robust	18.4826	1
met-b-264	EarlyB:%27+	20	5e-05	1.03325	0.907509	0.0327045	0.281496	0.814805	-0.0995434	0.424978	0.102315	-2.2585	1.312	0.501076	-0.583192	0.850287	0.660742	0.0892492	0.943532	Not robust	17.8733
met-b-192	CD4:%Treg(39-73+)	31	5e-05	0.984634	0.944844	-0.0154852	0.223831	0.738163	-0.119176	0.356508	0.42954	-0.790828	0.987072	0.734132	-0.219714	0.64092	0.80993	0.422797	0.948631	Not robust	19.3662	2
met-b-198	CD4:%Act(PD1+)	13	5e-05	0.978369	0.946248	-0.0218684	0.324365	0.925987	0.0499993	0.538233	0.922074	-0.281381	2.81129	0.836533	-0.185824	0.881256	0.795681	0.927372	0.949111	Not robust	18.1098	2
met-b-148	PD1 on CD4mem	17	5e-05	1.0132	0.960133	0.0131149	0.262368	0.738119	-0.150656	0.4506	0.991719	0.0182156	1.72603	0.766399	-0.225139	0.745023	0.865084	0.997637	0.944056	Not robust	18.5559	2
met-b-120	NK:%Term	30	5e-05	0.996436	0.985425	-0.00357033	0.195444	0.806574	-0.0873216	0.356636	0.876026	0.153205	0.973085	0.884949	-0.106466	0.729332	0.97874	0.868203	0.947156	Not robust	18.4071	2
met-b-155	CD27 on CD4 T	26	5e-05	0.996743	0.990195	-0.00326229	0.265459	0.633543	-0.197325	0.413898	0.69122	0.459801	1.1437	0.579846	-0.343342	0.612107	0.685536	0.679346	0.949062	Not robust	19.6862	4
met-b-222	CD8mem:%"Th17"	24	5e-05	1.00022	0.999453	0.00021537	0.314205	0.911368	-0.0444059	0.398926	0.894521	-0.25916	1.93218	0.770684	0.245217	0.831408	0.223402	0.892954	0.948006	Not robust	18.4561
