# Supplementary material for: Mendelian Randomization Study With Clinical Follow‐Up Links Metabolites to Risk and Severity of Pulmonary Arterial Hypertension
Source: J Am Heart Assoc. 2024 Mar 8;13(6):e032256. doi: 10.1161/JAHA.123.032256 (PMC11010003; doi:10.1161/JAHA.123.032256)
Supplement: Supplementary file 1 — Tables S1–S3 Figures S1–S2 [file JAH3-13-e032256-s001.zip › jah39044-sup-0004-TableS3.xlsx]

## Sheet: Data Dictionary
Column	Description
Exposure ID	IEU OpenGWAS project ID for exposure
Exposure name	Measured exposure metabolite
Output ID	IEU OpenGWAS project ID for outcome
Output Name	Measured outcome immune trait
N	Number of instrumental SNPs
p-value threshold	p-value threshold used to select instrumental SNPs
OR	Odds Ratio for association between immune trait and PAH risk
IVE p-value	P-value for inverse variance weighted (IVW) estimate for association between immune trait and PAH risk
IVE Beta	Beta for inverse variance weighted (IVW) estimate for association between immune trait and PAH risk
IVE SE	Standard error for inverse variance weighted (IVW) estimate for association between immune trait and PAH risk

## Sheet: Table S3
Exposure ID	Exposure name	Output ID	Output Name	N	p-value threshold	OR	IVE p-value	IVE Beta	IVE SE
met-a-464	Serine	met-b-126	T:%Vd1	12	5e-06	0.479656	0.128974	-0.734686	0.48393
met-a-464	Serine	met-b-137	MDC (2):%CD1c-	13	5e-06	0.542701	0.296857	-0.611196	0.585888
met-a-464	Serine	met-b-144	CD27 on IgA+B	13	5e-06	0.859188	0.789692	-0.151767	0.569033
met-a-464	Serine	met-b-251	NKearly:%337+	13	5e-06	0.775364	0.672665	-0.254423	0.602194
met-a-464	Serine	met-b-247	NKeff:%314-R7-	14	5e-06	1.98155	0.162062	0.683878	0.489124
met-a-464	Serine	met-b-212	CD4mem:%cFTH (2)	13	5e-06	0.585248	0.225162	-0.53572	0.44167
met-a-464	Serine	met-b-139	Lymph:%T	12	5e-06	1.38047	0.614421	0.322424	0.640018
met-a-464	Serine	met-b-125	Lymph:%CD8	12	5e-06	4.0604	0.0108299	1.40128	0.549924
met-a-464	Serine	met-b-146	CD27 on IgG+B	13	5e-06	0.462236	0.1692	-0.77168	0.56131
met-a-464	Serine	met-b-131	B Mem:%IgE	14	5e-06	0.817505	0.643269	-0.201498	0.43507
met-a-464	Serine	met-b-237	NKeff:%Act(314+)	14	5e-06	0.619213	0.323221	-0.479307	0.48519
met-a-464	Serine	met-b-152	CD56 on NK eff	13	5e-06	0.759823	0.516507	-0.274669	0.42338
met-a-464	Serine	met-b-254	CD8:%R5+	13	5e-06	0.759823	0.516507	-0.274669	0.423389
met-a-464	Serine	met-b-172	DPT:%Exhausted	14	5e-06	0.815342	0.694814	-0.204147	0.520345
met-a-464	Serine	met-b-159	CD123 on 11c+123+DC	12	5e-08	1.29928	0.577192	0.261812	0.469625
met-a-464	Serine	met-b-195	CD4:%Act(25+127+)	13	5e-06	0.837605	0.788568	-0.177208	0.660805
met-a-464	Serine	met-b-193	CD4:%Treg(73+)	13	5e-06	0.796768	0.648229	-0.227192	0.497984
met-a-464	Serine	met-b-196	CD4:%Act(DR+)	14	5e-06	1.21047	0.753239	0.191007	0.607584
met-a-464	Serine	met-b-160	CD3 on DN T	14	5e-06	2.46353	0.0425957	0.901597	0.44465
